# Supplementary material for: Integrated Analysis of Gene Expression Profiles Associated with Response of Platinum/Paclitaxel-Based Treatment in Epithelial Ovarian Cancer
Source: PLoS One. 2012 Dec 27;7(12):e52745. doi: 10.1371/journal.pone.0052745 (PMC3531383; doi:10.1371/journal.pone.0052745)
Supplement: Table S2 — Potential Transcriptional Factors that regulate genes in the 349-gene signature. (XLSX) [file pone.0052745.s002.xlsx]

## Sheet: Table S2
Table S2. Potential Transcriptional Factors that regulate genes in the 349-gene signature
Transcriptional Factors	Gene Description	p-Value
E2F4	E2F transcription factor 4, p107/p130-binding	6.44e-12
EGR1	Early growth response 1	3.35e-09
ETS1	V-ets erythroblastosis virus E26 oncogene homolog 1	2.35e-08
HNF4A	Hepatocyte nuclear factor 4, alpha	6.92e-08
FOXP1	Forkhead box P1	1.75e-07
FLI1	Friend leukemia virus integration 1	4.76e-06
RUNX1	Runt-related transcription factor 1	9.78e-06
E2F1	E2F transcription factor 1	1.44e-05
EOMES	Eomesodermin homolog	1.5e-05
SOX2	SRY (sex determining region Y)-box 2	3.66e-05
GABP	GA binding protein transcription factor	4.83e-05
MITF	Microphthalmia-associated transcription factor	6.56e-05
TTF2	Transcription termination factor, RNA polymerase II	0.000273
FOXP3	Forkhead box P3	0.000371
CREB1	CAMP responsive element binding protein 1	0.000387
TFEB	Transcription factor EB	0.000646
TFAP2A	Transcription factor AP-2 alpha	0.000904
PADI4	Peptidyl arginine deiminase, type IV	0.00111218
ELK1	ELK1, member of ETS oncogene family	0.00142726
ELF1	E74-like factor 1 (ets domain transcription factor)	0.00198882
KDM6A	lysine (K)-specific demethylase 6A	0.00260958
ESR1	Estrogen receptor 1	0.00291712
NANOG	Nanog homeobox	0.00309128
TP63	Tumor protein p63	0.00497382
XRN2	5'-3' exoribonuclease 2	0.00510821
AR	Androgen receptor	0.0053307
MYC	V-myc myelocytomatosis viral oncogene homolog	0.00609343
PBX1	Pre-B-cell leukemia homeobox 1	0.00631156
JUN	Jun oncogene	0.00808849
