# Supplementary material for: Integrated Analysis of Gene Expression Profiles Associated with Response of Platinum/Paclitaxel-Based Treatment in Epithelial Ovarian Cancer
Source: PLoS One. 2012 Dec 27;7(12):e52745. doi: 10.1371/journal.pone.0052745 (PMC3531383; doi:10.1371/journal.pone.0052745)
Supplement: Table S3 — 77 genes that encode secretory proteins related with platinum/paclitaxel-based treatment(integrated our results with 4 previous studies). (XLSX) [file pone.0052745.s003.xlsx]

## Sheet: Table S3
Table S3. 77 genes that encode secretory proteins related with platinum/paclitaxel-based treatment(integrated our results with 4 previous studies)
Gene Symbol	Gene Name	Function	Plasma/Serum	Source
CLU	clusterin	anti-apoptosis, defense response, cell morphogenesis, inflammatory response, immune response	Proved	Dressman et al, 2007
COL4A2	collagen, type IV, alpha 2	negative regulation of angiogenesis, extracellular matrix organization, cell binding	Proved	Dressman et al, 2007
COL7A1	collagen, type VII, alpha 1	cell adhesion	Proved	Dressman et al, 2007
FOLR1	folate receptor 1	transmembrane transport	Proved	Dressman et al, 2007
PXDN	peroxidasin homolog	response to reactive oxygen species, immune response, cellular response to stress	Proved	Dressman et al, 2007
SECTM1	secreted and transmembrane 1	immune response, positive regulation of I-kappaB kinase/NF-kappaB cascade	Proved	Dressman et al, 2007
SLPI	secretory leukocyte peptidase inhibitor	Serine protease inhibitor, signal	Proved	Dressman et al, 2007
SPON1	spondin 1, extracellular matrix protein	cell adhesion	Proved	Dressman et al, 2007
SFTPB	surfactant protein B	membrane lipid metabolic process, sphingolipid metabolic process	Proved	Dressman et al, 2007
WNT10B	wingless-type MMTV integration site family, member 10B	Wnt signaling pathway, Hedgehog signaling pathway, Melanogenesis	Potential	Dressman et al, 2007
CD164	CD164 molecule, sialomucin	immune response, cell adhesion, negative regulation of cell proliferation	Potential	Dressman et al, 2007
CD59	CD59 molecule, complement regulatory protein	membrane protein, cell surface receptor linked signal transduction, blood coagulation, hemostasis, response to wounding	Proved	Helleman et al, 2006
B4GALT1	UDP-Gal:betaGlcNAc beta 1,4- galactosyltransferase, polypeptide 1	angiogenesis, transmembrane	Proved	Helleman et al, 2006
ATRN	attractin	signal, transmembrane, defense response, inflammatory response, response to oxidative stress, response to wounding, regulation of growth	Proved	Helleman et al, 2006
CALR	calreticulin	regulation of apoptosis, positive regulation of DNA replication	Proved	Helleman et al, 2006
COL3A1	collagen, type III, alpha 1	negative regulation of response to stimulus, wound healing, extracellular structure organization	Proved	Helleman et al, 2006
COL5A2	collagen, type V, alpha 2	extracellular matrix organization	Proved	Helleman et al, 2006
CRH	corticotropin releasing hormone	induction of apoptosis, defense response, inflammatory response	Proved	Helleman et al, 2006
FN1	fibronectin 1	angiogenesis, cell adhesion, cell shape, collagen binding	Proved	Helleman et al, 2006
GGH	gamma-glutamyl hydrolase (conjugase, folylpolygammaglutamyl hydrolase)	response to drug, response to metal ion	Proved	Helleman et al, 2006
PRG4	proteoglycan 4	immune response, cell proliferation	Proved	Helleman et al, 2006
AEBP1	AE binding protein 1	regulation of transcription, dna-binding	Potential	Jazaeri et al, 2005
EFEMP2	EGF-containing fibulin-like extracellular matrix protein 2	blood coagulation, hemostasis, response to wounding	Potential	Jazaeri et al, 2005
COL6A1	collagen, type VI, alpha 1	cell adhesion	Proved	Jazaeri et al, 2005
C4A	complement component 4A (Rodgers blood group)	inflammatory response, activation of immune response	Proved	Jazaeri et al, 2005
MMP2	matrix metallopeptidase 2 (gelatinase A, 72kDa gelatinase, 72kDa type IV collagenase)	angiogenesis, blood vessel development, response to hypoxia, collagen degradation	Proved	Jazaeri et al, 2005
NBL1	neuroblastoma, suppression of tumorigenicity 1	tumor suppressor	Proved	Jazaeri et al, 2005
PROK1	prokineticin 1	angiogenesis, positive regulation of cell proliferation, phosphorylation, positive regulation of kinase activity	Proved	Jazaeri et al, 2005
RARRES2	retinoic acid receptor responder (tazarotene induced) 2	retinoid metabolic process, isoprenoid metabolic process	Proved	Jazaeri et al, 2005
SEMA3A	sema domain, immunoglobulin domain (Ig), short basic domain, secreted, (semaphorin) 3A	cell morphogenesis, cell recognition, negative regulation of cell growth	Proved	Jazaeri et al, 2005
ERBB3	v-erb-b2 erythroblastic leukemia viral oncogene homolog 3 (avian)	ErbB signaling pathway, Calcium signaling pathway, regulation of cell adhesion, response to drug, regulation of apoptosis	Proved	Jazaeri et al, 2005
S100A9	S100 calcium binding protein A9	cell motion, chemotaxis, defense response, inflammatory response, cytoskeleton organization	Proved	Ju et al, 2009
AGR2	anterior gradient homolog 2 (Xenopus laevis)	Proto-oncogene, regulation of body fluid levels	Proved	Ju et al, 2009
APOA1	apolipoprotein A-I	Ras protein signal transduction, cell proliferation, cell motility, PPAR signaling pathway	Proved	Ju et al, 2009
COMP	cartilage oligomeric matrix protein	TGF-beta signaling pathway, Focal adhesion, ECM-receptor interaction, anti-apoptosis, cell adhesion	Proved	Ju et al, 2009
COL11A1	collagen, type XI, alpha 1	Focal adhesion, ECM-receptor interaction, response to mechanical stimulus, response to abiotic stimulus	Proved	Ju et al, 2009
CRISP2	cysteine-rich secretory protein 2	signal	Proved	Ju et al, 2009
CRISP3	cysteine-rich secretory protein 3	defense response, immune response, innate immune response	Proved	Ju et al, 2009
LOX	lysyl oxidase	wound healing, response to drug, extracellular structure organization	Proved	Ju et al, 2009
MUC5B	mucin 5B, oligomeric mucus/gel-forming	cell adhesion	Proved	Ju et al, 2009
POSTN	periostin, osteoblast specific factor	biological adhesion, extracellular matrix organization	Proved	Ju et al, 2009
RNASE4	ribonuclease, RNase A family, 4	mRNA cleavage	Potential	Ju et al, 2009
SOSTDC1	sclerostin domain containing 1	Wnt receptor signaling pathway, regulation of cell communication	Proved	Ju et al, 2009
SFRP1	secreted frizzled-related protein 1	Wnt signaling pathway, anti-apoptosis	Proved	Ju et al, 2009
SAA1	serum amyloid A1	response to wounding, cell migration	Proved	Ju et al, 2009
TFF3	trefoil factor 3 (intestinal)	defense response, response to organic substance	Proved	Ju et al, 2009
CARTPT	CART prepropeptide	neurotransmitter, promotes neuronal development and survival	Proved	349 gene signature
PAPPA	PAPPA antisense RNA (non-protein coding); pregnancy-associated plasma protein A, pappalysin 1	metal-binding, direct protein sequencing	Proved	349 gene signature, 18 gene signature
AFM	afamin	serum transport proteins	Proved	349 gene signature, 18 gene signature
AMELX	amelogenin (amelogenesis imperfecta 1, X-linked)	biomineralization	Potential	349 gene signature
AGGF1	angiogenic factor with G patch and FHA domains 1	Promotes angiogenesis and the proliferation of endothelial cells, may act in an autocrine fashion	Proved	349 gene signature
APOH	apolipoprotein H (beta-2-glycoprotein I)	intrinsic blood coagulation cascade, plasma	Proved	349 gene signature
BMP2	bone morphogenetic protein 2	Hedgehog signaling pathway, TGF-beta signaling pathway, Pathways in cancer, Basal cell carcinoma,	Proved	349 gene signature
CPA2	carboxypeptidase A2 (pancreatic)	metal-binding, metalloprotease	Proved	349 gene signature
CPN1	carboxypeptidase N, polypeptide 1	metallo-carboxypeptidase, metal-binding	Proved	349 gene signature
CCL23	chemokine (C-C motif) ligand 23	inflammatory response, chemotaxis, Chemokine signaling pathway	Proved	349 gene signature
CLCA4	chloride channel accessory 4	transmembrane, transport, mediating calcium-activated chloride conductance	Potential	349 gene signature, 18 gene signature
C1orf56	chromosome 1 open reading frame 56	alternative splicing, phosphoprotein, signal	Potential	349 gene signature
C6orf120	chromosome 6 open reading frame 120	complete proteome, signal	Potential	349 gene signature
F9	coagulation factor IX	Complement and coagulation cascades, egf-like domain	Proved	349 gene signature
CLPS	colipase, pancreatic	cofactor of pancreatic lipase, diabetes mellitus	Proved	349 gene signature
COLEC10	collectin sub-family member 10 (C-type lectin)	mannose-binding, binds to various sugars	Potential	349 gene signature
DKK1	dickkopf homolog 1 (Xenopus laevis)	Wnt signaling pathway, direct protein sequencing	Proved	349 gene signature
GIP	gastric inhibitory polypeptide	Potent stimulator of insulin secretion and relatively poor inhibitor of gastric acid secretion	Proved	349 gene signature
GFOD2	glucose-fructose oxidoreductase domain containing 2	NAD(P)-binding domain, Promotes matrix assembly	Potential	349 gene signature
ITIH3	inter-alpha (globulin) inhibitor H3	protease inhibitor, signal	Proved	349 gene signature
IL1RL1	interleukin 1 receptor-like 1	Receptor for interleukin-33 (IL-33)	Proved	349 gene signature
MBL2	mannose-binding lectin (protein C) 2, soluble (opsonic defect)	immune response, mannose-binding, plasma, Complement and coagulation cascades	Proved	349 gene signature
MMP26	matrix metallopeptidase 26	collagen degradation, metal-binding, metalloprotease, May hydrolyze collagen type IV, fibronectin	Proved	349 gene signature
PLA2G2E	phospholipase A2, group IIE	MAPK signaling pathway, VEGF signaling pathway	Potential	349 gene signature
PDCD1LG2	programmed cell death 1 ligand 2	Cell adhesion molecules (CAMs), Immunoglobulin domain	Potential	349 gene signature, 18 gene signature
PROL1	proline rich, lacrimal 1	signal	Potential	349 gene signature
PCDHA10	protocadherin alpha 13; protocadherin alpha 10; protocadherin alpha subfamily C, 1; protocadherin alpha subfamily C, 2	cell adhesion, signal, transmembrane	Potential	349 gene signature
SMR3B	submaxillary gland androgen regulated protein 3B	signal	Potential	349 gene signature
THSD1	thrombospondin, type I, domain containing 1	signal, transmembrane	Potential	349 gene signature
TNFSF11	tumor necrosis factor (ligand) superfamily, member 11	Signal-anchor, transmembrane	Proved	349 gene signature, 18 gene signature
ZP2	zona pellucida glycoprotein 2 (sperm receptor)	signal, transmembrane, mediates species- specific sperm binding	Potential	349 gene signature, 18 gene signature
