# Supplementary material for: Integrated Analysis of Gene Expression Profiles Associated with Response of Platinum/Paclitaxel-Based Treatment in Epithelial Ovarian Cancer
Source: PLoS One. 2012 Dec 27;7(12):e52745. doi: 10.1371/journal.pone.0052745 (PMC3531383; doi:10.1371/journal.pone.0052745)
Supplement: Table S6 — Importance-scores of 349 genes in predictive regression model. (XLSX) [file pone.0052745.s006.xlsx]

## Sheet: Table S6
Table S6. Importance-scores of 349 genes in predictive regression model
	Importance-score	Raw-score	Name
C6orf120	-21.869	-1.353	C6orf120
BLMH	-20.298	-1.354	BLMH
ACTR6	-20.065	-1.341	ACTR6
USP21	-19.586	-1.464	USP21
NIT1	-19.315	-1.785	NIT1
VPS72	-18.521	-1.376	VPS72
KIAA0859	-18.098	-1.412	KIAA0859
GTF2H5	-17.199	-1.283	GTF2H5
PIGC	-16.807	-1.261	PIGC
C1orf25	-16.641	-1.353	C1orf25
TBP	-16.544	-1.265	TBP
NCSTN	-16.427	-1.28	NCSTN
SF3B4	-16.172	-1.332	SF3B4
SCAMP3	-15.633	-1.439	SCAMP3
MTX1	-15.547	-1.39	MTX1
C1orf27	-15.489	-1.362	C1orf27
RHOT1	-14.997	-1.94	RHOT1
ZNF200	-14.499	-1.857	ZNF200
SCNM1	-14.255	-1.407	SCNM1
DDX23	-13.97	-1.368	DDX23
SSR2	-13.586	-1.766	SSR2
ENSA	-13.582	-1.374	ENSA
PDCD2	-13.02	-1.266	PDCD2
TIMM17B	-12.973	-1.261	TIMM17B
NFS1	-12.844	-1.509	NFS1
GNPDA1	-12.83	-1.438	GNPDA1
NKIRAS2	-12.819	-1.48	NKIRAS2
ENOPH1	-12.811	-1.336	ENOPH1
TTC31	-12.81	-1.509	TTC31
NUDT9	-12.649	-1.353	NUDT9
TIPRL	-12.647	-1.73	TIPRL
SETDB1	-12.57	-1.444	SETDB1
MRPL9	-12.323	-1.605	MRPL9
TMEM5	-12.253	-1.433	TMEM5
PSMB1	-12.198	-1.318	PSMB1
TARS2	-12.174	-1.467	TARS2
SMARCE1	-12.089	-1.486	SMARCE1
C1orf2	-12.066	-1.568	C1orf2
CACYBP	-11.875	-1.416	CACYBP
PI4KB	-11.804	-1.405	PI4KB
SCYL3	-11.794	-1.594	SCYL3
CDKN2AIP	-11.727	-1.506	CDKN2AIP
THSD1	-11.61	-1.486	THSD1
PERLD1	-11.369	-1.665	PERLD1
LCMT2	-11.312	-1.51	LCMT2
EFNA3	-11.301	-1.856	EFNA3
METTL4	-11.278	-1.456	METTL4
SNX27	-11.18	-1.455	SNX27
C1orf107	-11.072	-1.308	C1orf107
TMEM11	-11.014	-1.512	TMEM11
PSMB4	-10.968	-1.726	PSMB4
C4orf19	-10.96	-1.283	C4orf19
CCT3	-10.608	-1.443	CCT3
SNRPE	-10.485	-1.347	SNRPE
BRF2	-10.36	-1.531	BRF2
TMUB2	-10.317	-1.584	TMUB2
PRKAB2	-10.246	-1.655	PRKAB2
STX6	-10.157	-1.325	STX6
WDR42A	-10.138	-1.406	WDR42A
ANGEL2	-10.104	-1.582	ANGEL2
CASP3	-10.015	-1.425	CASP3
FLJ10986	-9.97	-1.397	FLJ10986
PHLPP	-9.835	-1.575	PHLPP
ZNF764	-9.761	-1.347	ZNF764
DEDD	-9.449	-1.419	DEDD
ATPAF2	-9.363	-1.814	ATPAF2
ALDH9A1	-9.295	-1.266	ALDH9A1
CCNT1	-9.238	-1.298	CCNT1
AHI1	-9.193	-1.34	AHI1
MAPK10	-9.188	-1.377	MAPK10
DRG2	-9.142	-1.322	DRG2
AGGF1	-8.961	-1.418	AGGF1
SALL1	-8.79	-1.458	SALL1
CIAO1	-8.689	-1.477	CIAO1
ERBB2	-8.645	-1.769	ERBB2
HN1L	-8.507	-1.463	HN1L
CHD1L	-8.434	-1.42	CHD1L
LIG3	-8.373	-1.616	LIG3
VAPB	-8.196	-1.271	VAPB
SMYD5	-8.163	-1.263	SMYD5
AKR7A3	-8.047	-1.404	AKR7A3
C1orf77	-8.035	-1.532	C1orf77
C7orf26	-8.003	-1.288	C7orf26
ARHGEF9	-7.834	-1.327	ARHGEF9
TMEM53	-7.77	-1.471	TMEM53
RPAP1	-7.617	-1.51	RPAP1
SLC35A2	-7.616	-1.316	SLC35A2
CARTPT	-7.566	-1.352	CARTPT
TRAFD1	-7.566	-1.287	TRAFD1
SIRT3	-7.343	-1.399	SIRT3
H3F3A	-7.157	-1.565	H3F3A
BIN3	-7.045	-1.308	BIN3
C1orf35	-7.026	-1.872	C1orf35
ATP6V0A1	-6.994	-1.544	ATP6V0A1
C16orf59	-6.984	-1.285	C16orf59
BCL9	-6.979	-1.327	BCL9
UBE2Q1	-6.968	-1.431	UBE2Q1
PAFAH2	-6.931	-1.579	PAFAH2
MAPK7	-6.892	-1.71	MAPK7
C1orf56	-6.883	-1.821	C1orf56
WBSCR16	-6.867	-1.275	WBSCR16
MAPK3	-6.845	-1.458	MAPK3
ALX1	-6.718	-1.567	ALX1
GPATCH3	-6.711	-1.393	GPATCH3
ADH1C	-6.532	-1.272	ADH1C
NSL1	-6.504	-1.553	NSL1
C1orf66	-6.34	-1.862	C1orf66
MRPL24	-6.303	-1.455	MRPL24
NAGLU	-6.247	-1.372	NAGLU
GFOD2	-6.237	-1.52	GFOD2
NEK1	-6.132	-1.378	NEK1
RPL19	-6.11	-1.504	RPL19
NLE1	-6.087	-1.262	NLE1
CCBL1	-6.085	-1.64	CCBL1
RAMP2	-6.046	-1.427	RAMP2
TADA2L	-6.04	-1.651	TADA2L
SRP14	-5.648	-1.392	SRP14
NUBP2	-5.615	-1.483	NUBP2
RPUSD2	-5.531	-1.85	RPUSD2
SYF2	-5.531	-1.405	SYF2
RTF1	-5.468	-1.332	RTF1
CCDC121	-5.404	-1.501	CCDC121
LRRK1	5.402	1.336	LRRK1
ZFP37	-5.361	-1.306	ZFP37
USP22	-5.339	-1.608	USP22
PSMD4	-5.272	-2.103	PSMD4
LOC201229	-5.218	-1.575	LOC201229
EPN2	-5.129	-1.509	EPN2
SYNGR1	-4.946	-1.796	SYNGR1
ARHGEF11	-4.879	-1.71	ARHGEF11
HBP1	-4.866	-1.33	HBP1
LDLRAP1	-4.805	-1.419	LDLRAP1
MAGEA5	-4.792	-1.425	MAGEA5
HDAC6	-4.774	-1.557	HDAC6
RABEP2	-4.766	-1.355	RABEP2
NOL3	-4.747	-1.436	NOL3
HHAT	-4.683	-1.397	HHAT
ABLIM3	4.641	1.282	ABLIM3
RET	-4.628	-1.379	RET
WDR59	-4.506	-1.281	WDR59
ZNF434	-4.459	-1.673	ZNF434
ARNT	-4.394	-1.608	ARNT
CXXC4	-4.334	-2.334	CXXC4
TDRKH	-4.306	-1.453	TDRKH
EZH1	-4.297	-1.409	EZH1
CCNF	-4.201	-1.475	CCNF
ACTR5	-4.119	-1.545	ACTR5
GGA2	-4.016	-1.359	GGA2
ETNK2	-3.982	-1.81	ETNK2
SEMA4F	-3.945	-2.483	SEMA4F
CNGA1	-3.935	-1.277	CNGA1
SMARCD1	-3.935	-1.469	SMARCD1
SLC12A6	-3.84	-1.391	SLC12A6
SH2B1	-3.833	-1.369	SH2B1
ELAC2	-3.782	-1.286	ELAC2
PLA2G6	-3.672	-1.806	PLA2G6
MED9	-3.514	-1.619	MED9
TNKS	-3.422	-1.648	TNKS
SLC17A6	-3.42	-1.463	SLC17A6
SMR3B	-3.394	-1.412	SMR3B
LOC55565	-3.373	-1.263	LOC55565
HIST1H4G	3.372	1.534	HIST1H4G
KLHL25	-3.371	-1.419	KLHL25
PROL1	-3.292	-1.269	PROL1
ATP6V1G2	-3.257	-1.336	ATP6V1G2
MBL2	3.235	1.335	MBL2
EPM2A	-3.225	-1.437	EPM2A
ZNF174	-3.217	-1.333	ZNF174
RBM19	-3.168	-1.654	RBM19
ZNF668	-3.162	-1.265	ZNF668
NUDT13	-3.162	-1.491	NUDT13
MAGEA12	-3.153	-1.399	MAGEA12
FBXL11	3.097	1.309	FBXL11
PTHR1	-3.064	-1.308	PTHR1
ZNF287	-3.055	-1.79	ZNF287
HSD17B2	-3	-1.817	HSD17B2
SSX2	-2.949	-1.818	SSX2
GPR25	2.92	1.298	GPR25
CEP250	-2.913	-1.386	CEP250
SOX14	2.911	1.357	SOX14
SLC8A2	2.87	1.267	SLC8A2
C1orf129	2.849	1.298	C1orf129
DISC1	-2.818	-1.522	DISC1
TMEM181	-2.78	-1.279	TMEM181
CLCN7	-2.758	-1.275	CLCN7
MYOG	2.747	1.555	MYOG
NF1	-2.717	-1.553	NF1
RNASEL	-2.703	-2.061	RNASEL
ADAM19	2.687	1.41	ADAM19
TNS4	2.661	1.291	TNS4
PSD	2.631	1.308	PSD
FLRT1	-2.613	-1.499	FLRT1
UBE2I	-2.525	-1.596	UBE2I
GFI1B	2.52	1.504	GFI1B
B3GNT4	-2.504	-1.464	B3GNT4
CTAG2	-2.503	-1.514	CTAG2
UTP15	-2.414	-1.403	UTP15
UBE2NL	-2.412	-1.643	UBE2NL
NLRP1	-2.381	-1.721	NLRP1
ARHGAP6	2.38	1.351	ARHGAP6
OMP	2.373	1.541	OMP
CD7	2.348	1.419	CD7
OR7A5	-2.335	-1.516	OR7A5
MPZ	-2.28	-2.171	MPZ
SLC17A7	-2.266	-2.444	SLC17A7
CAMK2B	-2.224	-1.582	CAMK2B
CPA2	-2.174	-1.639	CPA2
PSCD4	2.171	1.305	PSCD4
HMHB1	2.154	1.472	HMHB1
PYGM	-2.13	-1.329	PYGM
TBX21	2.054	-1.625	TBX21
EFCBP2	-2.037	-1.492	EFCBP2
GPR85	2.027	1.442	GPR85
CEACAM7	-1.99	-1.582	CEACAM7
ACOXL	1.988	1.44	ACOXL
SERF2	-1.98	-1.283	SERF2
MVK	-1.97	-2.144	MVK
C22orf26	1.969	1.429	C22orf26
SPRR3	-1.96	-1.863	SPRR3
CLDN8	-1.944	-1.526	CLDN8
SLC10A1	-1.899	-1.478	SLC10A1
APOH	-1.897	-1.701	APOH
IQSEC3	1.893	1.435	IQSEC3
CENTD2	1.883	1.268	CENTD2
PCDHA10	1.86	1.345	PCDHA10
CPA3	-1.856	-1.333	CPA3
CARD10	-1.822	-1.34	CARD10
GPA33	-1.766	-1.953	GPA33
N4BP3	1.757	1.452	N4BP3
DKK1	-1.756	-1.525	DKK1
PLA2G2E	1.7	-1.531	PLA2G2E
KIF17	-1.699	-1.309	KIF17
CCDC144A	1.697	1.705	CCDC144A
FAM120C	-1.696	-1.307	FAM120C
IGSF9B	1.665	1.392	IGSF9B
KLRC3	1.621	1.389	KLRC3
CPN1	1.589	1.345	CPN1
GYPB	-1.587	-1.395	GYPB
SYNPO2L	1.582	1.403	SYNPO2L
PLA2G4B	-1.575	-1.684	PLA2G4B
XYLB	1.531	1.311	XYLB
PAPPA	1.504	2.176	PAPPA
PADI3	-1.491	-1.607	PADI3
CA10	-1.487	-1.521	CA10
NEUROG3	1.479	1.587	NEUROG3
FOXE3	1.414	1.999	FOXE3
BMP2	-1.413	-1.396	BMP2
NTSR1	1.389	-1.418	NTSR1
GPR77	1.383	-1.485	GPR77
SLC6A4	-1.38	-1.629	SLC6A4
PCDHA2	1.372	1.517	PCDHA2
CLDN17	1.342	-1.431	CLDN17
HIST1H2AK	1.323	1.262	HIST1H2AK
LRRC19	1.321	1.43	LRRC19
PCNX	1.294	1.34	PCNX
OSBPL7	1.291	1.277	OSBPL7
GABRB3	1.268	-1.521	GABRB3
F9	1.265	-1.403	F9
RNF208	-1.262	-1.275	RNF208
CCL23	1.241	1.487	CCL23
NTRK3	1.235	-1.727	NTRK3
KCNA5	-1.227	-1.261	KCNA5
MAP3K9	1.208	1.909	MAP3K9
MAPKBP1	-1.198	-1.618	MAPKBP1
CCDC28B	-1.187	-1.56	CCDC28B
DDX3Y	1.179	1.578	DDX3Y
GPR52	-1.109	-1.296	GPR52
SSX3	1.048	-1.664	SSX3
AIM1L	-1.039	-1.925	AIM1L
C14orf105	-1.034	-1.504	C14orf105
GRIK4	1.027	-1.306	GRIK4
ZNF286A	1.01	1.398	ZNF286A
ST7L	-1.006	-1.364	ST7L
PRG3	0.947	1.874	PRG3
CACNA1H	0.926	-1.466	CACNA1H
GPR35	-0.915	-1.579	GPR35
TNFSF11	-0.856	-2.361	TNFSF11
C19orf15	0.826	-1.603	C19orf15
HOXB9	-0.826	-1.326	HOXB9
OPA3	0.816	1.31	OPA3
SOX18	-0.813	-1.267	SOX18
HOXD10	-0.812	-1.309	HOXD10
KCNJ14	0.788	-1.297	KCNJ14
C6orf32	0.784	1.269	C6orf32
LMO1	-0.782	-2.221	LMO1
ESR2	0.77	1.89	ESR2
UTY	0.769	1.636	UTY
OPCML	-0.764	-2.449	OPCML
GK2	0.753	-1.514	GK2
PKLR	0.752	-1.481	PKLR
CRYAA	0.73	-1.54	CRYAA
EHMT1	0.718	-1.582	EHMT1
CLCA4	-0.699	-1.838	CLCA4
F2RL3	-0.691	-1.742	F2RL3
C10orf12	0.679	1.643	C10orf12
GAN	-0.677	-1.27	GAN
PAH	-0.649	-1.462	PAH
LOC441601	0.647	-1.304	LOC441601
AFF1	0.642	-1.527	AFF1
MDM2	0.605	-1.337	MDM2
CNR1	-0.573	-1.316	CNR1
ST18	0.571	-1.52	ST18
ELK3	0.536	-1.648	ELK3
SNAP91	-0.535	-1.652	SNAP91
PPP3CC	-0.488	-1.727	PPP3CC
MMP26	-0.484	-1.544	MMP26
CLPS	0.469	-1.475	CLPS
FAM124B	-0.466	1.313	FAM124B
COLEC10	-0.457	-1.312	COLEC10
DOC2A	-0.454	-1.315	DOC2A
JARID1D	-0.45	-1.466	JARID1D
MYH8	0.443	-1.713	MYH8
ZNF749	0.439	1.351	ZNF749
SHANK2	0.426	1.325	SHANK2
FANCA	0.424	-1.331	FANCA
RECQL5	-0.404	-1.474	RECQL5
PCLKC	0.397	-1.436	PCLKC
AGPAT3	-0.391	-1.359	AGPAT3
ACTN2	0.368	1.269	ACTN2
HRC	0.362	-1.554	HRC
HCN4	0.362	-1.443	HCN4
PDCD1LG2	0.358	1.844	PDCD1LG2
LOC93432	0.35	-1.264	LOC93432
TRIM31	0.339	-1.312	TRIM31
TRIM10	0.339	-1.496	TRIM10
AFM	-0.329	-2.012	AFM
KRTAP5-9	0.326	-1.541	KRTAP5-9
TRIM15	0.326	-2.248	TRIM15
NCAM2	0.317	-1.444	NCAM2
ACRV1	-0.316	-1.34	ACRV1
ITIH3	0.301	-1.57	ITIH3
ZFY	-0.298	-1.272	ZFY
HRH2	0.282	-1.421	HRH2
CYP2C9	-0.279	-1.341	CYP2C9
GPR17	0.271	-1.858	GPR17
HSD17B3	0.239	-1.428	HSD17B3
GIP	0.221	-1.639	GIP
AMELX	-0.214	-1.397	AMELX
IL1RL1	0.208	-1.275	IL1RL1
MTNR1A	-0.185	-1.26	MTNR1A
NFATC4	0.175	-1.592	NFATC4
MYO1A	-0.149	-1.413	MYO1A
ZP2	0.139	-2.163	ZP2
APAF1	0.083	-1.597	APAF1
NOS1	0.078	-1.261	NOS1
MGAT4C	0.068	-1.349	MGAT4C
ZNF787	-0.052	1.369	ZNF787
CDH17	0.046	-1.295	CDH17
ELAC1	0.01	-1.303	ELAC1
