# Supplementary material for: Integrated Analysis of Gene Expression Profiles Associated with Response of Platinum/Paclitaxel-Based Treatment in Epithelial Ovarian Cancer
Source: PLoS One. 2012 Dec 27;7(12):e52745. doi: 10.1371/journal.pone.0052745 (PMC3531383; doi:10.1371/journal.pone.0052745)
Supplement: Table S7 — Importance-scores of 18 genes in de-correlated model. (XLSX) [file pone.0052745.s007.xlsx]

## Sheet: Table S7
Table S7. Importance-scores of 18 genes in de-correlated model
	Importance-score	Raw-score	Name
HSD17B2	-10.948	-2.023	HSD17B2
CLCA4	-6.88	-1.979	CLCA4
RNASEL	-5.703	-1.856	RNASEL
ZP2	-4.27	-2.242	ZP2
CXXC4	-3.806	-2.085	CXXC4
TRIM15	-2.431	-2.17	TRIM15
MVK	-2.256	-2.124	MVK
OPCML	-1.935	-2.344	OPCML
SLC17A7	-1.699	-2.154	SLC17A7
LMO1	-1.256	-2.174	LMO1
PSMD4	-1.218	-1.942	PSMD4
AFF1	-1.212	-1.853	AFF1
SEMA4F	-0.922	-2.394	SEMA4F
AFM	-0.616	-1.954	AFM
TNFSF11	-0.372	-2.276	TNFSF11
PAPPA	-0.309	2.09	PAPPA
ESR2	-0.124	1.966	ESR2
PDCD1LG2	0.072	2.002	PDCD1LG2
