# Supplementary material for: Integrated Analysis of Gene Expression Profiles Associated with Response of Platinum/Paclitaxel-Based Treatment in Epithelial Ovarian Cancer
Source: PLoS One. 2012 Dec 27;7(12):e52745. doi: 10.1371/journal.pone.0052745 (PMC3531383; doi:10.1371/journal.pone.0052745)
Supplement: Table S8 — Differentially expressed genes in GSE15372 & GSE33482 & GSE28646. (XLSX) [file pone.0052745.s008.xlsx]

## Sheet: Table S8
Table S8. Differentially expressed genes from 3 GEO datasets
GSE15372	GSE28646	GSE33482
TM4SF1	MEST	SNCA
CDH2	FABP4	DTX3
MMP10	PDGFRA	EPHX2
COL6A3	OLFM3	SNCA
ANXA1	DLX6	BARX1
KCNJ2	PTPRK	PPIC
PTPRR	ADRB1	RIN3
COL1A2	ZPLD1	FIBIN
DMRT3	MECOM	TSGA14
KLHL14	MAB21L2	NKX2-1
MME	DLX6AS	SOX2
LOX	SEMA6D	PPIC
LPAR1	ZNF521	NRXN1
TM4SF1	FABP4	ANKRD38
TGFBR2	FIGN	LRRC55
C4orf7	GPR85	KIAA1598
C18orf34	ZNF521	FGF18
KCNJ2	HOXB7	SLC5A12
CNRIP1	PMP2	LOC253970
DCLK1	SNCA	NOX4
LOC339535	MECOM	CD55
SHISA3	RBPMS	C20orf74
CXADR	IGFBP6	TMCC3
PCSK5	LNX1	NRXN1
CHRM3	GPC4	ARHGAP28
TM4SF1	NEFL	PTPN3
PCSK5	TNFRSF19	ESRRG
NRIP1	MARCKS	ARHGAP28
ALDH1A1	MTUS1	FGF18
BEND4	MEIS1	PSMAL
PMAIP1	ZNF532	DKFZp761B107
DCLK1	DLX6	HOXB13
LPAR1	EPM2AIP1	SSH3
SHROOM3	LOC653786///OTOA	PPARG
IFI44L	DENND1B	TMCO4
FIBIN	SEMA6D	MEST
COL6A1	KCNMA1	PI15
MAB21L1	FIGN	TMEM16C
ASPH	GPX1	ZNF493
PMAIP1	TCEAL8	SSH3
TSPAN8	LIN28A	XIRP2
PLA2G4A	FIGN	FOXL2
KANK1	JAG1	PTPRE
ANTXR1	BEX1	TRPC4
C1orf21	PDGFD	TLE4
COL1A2	DLX5	GNG8
TAGLN	GRB14	SLC7A3
MRC1L1///MRC1	CDH10	LRRTM4
KLF4	HOXB7	ANKRD15
CALD1	MMRN1	MYO6
PRRX1	ZIC1	ANKRD15
NSDHL	PPP2R2B	EPHA7
CCR1	XCL2///XCL1	PSMB9
PCSK5	DSG2	DPYSL5
LGALS3	CARD16	SLC30A8
PRR16	PMP2	MGST1
PSMB8	ZNF614	PROCR
LGR5	XCL1	RALYL
MME	SNCA	FLJ21986
HEY1	SHOX2	RGS1
SLIT2	LAMA2	DYNLT3
PDE5A	ADAMTS1	ZPLD1
NPFFR2	GPC4	TSGA14
ACTA2	BAALC	KCNMA1
COL11A1	OLFM3	GABRA5
SOSTDC1	SCML1	TLX3
CDH2	NRK	DNAJC12
PLK2	EPHA7	NR2F2
ZDHHC2	BAALC	SOX2
PERP	PI15	L3MBTL4
MMP1	SOCS2	PPP2R2B
FIBIN	GAD1	PRR16
MEF2C	POU3F2	NAV1
SALL1	GPM6A	TMEM159
EDNRA	MEF2C	ANKH
POSTN	RRP15	HOXB13
PERP	RBPMS	LMCD1
MS4A1	ALDH1A1	PITX2
OLFML3	MARCKS	TSHZ3
CRABP2	ZPLD1	CRABP1
PACRGL	RND3	TRIM49
PTGS2	BEX4	PTPRE
MCOLN3	MLH1	ZSCAN4
CNN1	ZNF532	MYO6
AREGB///AREG	PLBD1	TIMP3
TCEAL3	RGS5	NFIB
CAMK2D	TOX	AGPAT3
TLE1	APOE	LMO1
ATP8A1	ANK3	P4HA3
TLE1	MARCKS	HSPA12A
ASPH	FAM198B	NR2F2
FAM200B	LOC400043	GPRIN3
PDGFC	MARCKS	MYOC
TMEM35	MFAP2	MDM1
OGFRL1	FAM113B	NFIB
HOXA10	TSPAN31	PRDM16
RARB	ZIC1	OSTF1
SLIT2	HSPB1	CD55
ISYNA1	MNS1	CTSZ
PDGFRA	LPHN2	PRR16
SLFN11	LOC201477	FBXO27
NOVA1	CBLN2	DLK1
OGFRL1	CKMT1A///CKMT1B	CCR1
MYBL1	ARHGAP28	FLJ34048
RTN1	GAD1	FGF20
PCDH7	PAG1	OPTN
MEOX2	GPM6A	ANK3
CXorf40B///CXorf40A	NRK	PTPN3
LOX	FIGN	TMEM117
MUM1L1	CXXC4	ADAMTS5
AUTS2	JAG1	FNDC4
CAND2	RUNX2	EPHA7
AGR2	PAG1	UCP2
TLE1	CXorf57	FLJ36031
JAM2	MEIS1	UACA
SLIT2	LAMB1	FOLH1
ACPL2	JAZF1	TAC1
CXCR7	CCDC160	MAB21L1
C4orf31	GLUL	SIX6
CALD1	OGFRL1	SPATA20
RRM2	NEFL	DKFZP564O0823
CC2D2A	TTC39C	MMRN1
MICB	CXXC4	SFMBT2
FOLH1	PPP3CA	IL26
COL11A1	ZNF423	C10orf72
JUN	OBFC2A	NFIB
LOC283454	JAG1	LOC441376
FAM122B	ARMCX2	STOX2
TMEM220	SHOX2	SLC15A3
ESRP1	EPS8	ANKH
ERRFI1	LXN	SLC5A12
UST	FOXP2	PTPN21
CDKN2C	MEF2C	SEMA6D
ASXL3	ADAMTS5	SHC3
PTPRR	C1orf85	FAM83H
ACAT2	KLHL14	LAMA1
SRGN	ADAMTS5	PCDH9
NR0B1	HOXA3	SYN2
GUCY1A3	RGS3	OTOA
HOXA9	MAML3	ITM2A
CD55	NLGN1	APOL3
FAM5C	ZNF718	SGK3
CXorf57	PAX2	ANKH
SLC27A6	PPP3CA	C18orf17
ASPH	ADAMTS5	ERBB4
SRPX	SEMA3A	ZNF365
CFH	SNCA	NOX4
RTN1	NEFL	ECEL1
S100A4	OGFRL1	WDR25
TMLHE	MRC1L1///MRC1	KRT18
CCR1	ANKH	LRRTM4
GLUL	EPB41L3	NAV1
DPYSL4	DNAJC6	RGS13
MMP3	SV2A	ACTN3
APOBEC3B	SORBS2	PCDH17
ZNF804A	NR3C1	CASP10
SSFA2	PALM2-AKAP2	KIAA1147
JAG1	TGFBI	GBP5
PLSCR4	CDS1	AKR1B10
HAPLN1	NLGN4X	RAB3IP
PCDH7	MAB21L1	PARD3B
PITX2	NXPH1	EID3
PPM1H	RALGPS2	RP1-21O18.1
DUSP1	LMO3	CASP10
RRM2	TSPAN31	SRPX2
FBN2	PAX9	PBX3
SRD5A1	GYG2	LRRTM3
PSMD2	PLA2G4A	IL28RA
TPM1	EPM2AIP1	MYLIP
FDFT1	C1orf85	LRRC49
TNFRSF19	EPB41L4A	ISL1
CD55	TRIM6	LYPD1
C9orf3	40972	MDM1
GRIK2	DLX6	HYLS1
MDFIC	MDFIC	CDH6
SLC26A7	LAMB1	WFIKKN1
VCAN	EPDR1	ZNF439
POLR1D	LAMA2	KCNMA1
IDH3G	TNFRSF11B	SGCA
RAB3IP	FILIP1	CACNB4
TCF4	WDR72	C9orf95
VBP1	SNCA	FADS2
NES	CD160	PPBP
NSDHL	ADAMTS1	CD9
SOX8	SDPR	GNAI1
CCND2	TFAP2A	SH2D3A
HMGCR	EPHA7	FXYD5
BOD1L	SOCS2	LRRC56
CDC6	EPB41L3	TRIM58
PDGFRL	RGS5	TSPAN6
PDE4D	CDH12	DNAJC15
G6PD	MME	ANK3
WDR78	MTUS1	DKFZP564O0823
DLG1	NELL2	NDRG1
IDS	GAS1	TPM1
SEMA6D	AGTR1	AREG
CRISP3	TNFRSF19	PMP22
PLAGL1	SEMA3A	SKAP1
IL33	GPR126	FLJ13236
TAGLN	TTC39C	JAKMIP1
PLAGL1	CARD16///CASP1	KCNC1
RAP2C	ARL4A	MR1
FAM122B	SSPN	TMEM98
CAV1	PAG1	GNAL
COBLL1	GLUL	FLJ44894
TSLP	TNFRSF11B	LRRCC1
CC2D2A	DOCK10	ANXA4
SERINC2///SEL1L3	USP51	NBLA00301
STYK1	NR3C1	TSPAN6
SHCBP1	SNCA	TANK
FAM46C	ZNF608	TUB
ANO3	NAP1L3	LAMA1
NCRNA00219	HOXB6	EPHA7
PEG10	ESRRG	RAB3IP
SLC39A8	KHDC1	QPCT
CDC6	NR3C1	RGS16
SAMD4A	FMN2	LRRC16
FLNA	GPC3	FGF21
TRIB2	SLC27A2	ZNF493
WNT5B	EPB41L4B	GBP1
RABGAP1	COL4A6	GSG1
SIGIRR	FGFBP3	LRRTM3
PDLIM1	KRT222	L3MBTL3
GBP1	RDH10	TCF4
GLT25D2	SERPINE2	MDM1
GPR161	AP4E1	ALPK2
FLNA	BHLHE41	CTTNBP2
TTC17	GPR176	INSIG2
COL3A1	BMP5	ANTXR1
RHOV	SEMA6D	DTX3
ANKRD22	FOXP2	KHDC1
ZNF581	GABRB1	SYNPR
VCAN	GPC6	TNMD
FAM107A	CYFIP2	DYNLT3
B3GAT2	DMD	KIAA0888
NRIP1	GPR158	SALL1
NRG1	PPP3CA	PPP1R1C
CTSL2	AGR2	CACNA1H
RARB	FAM82A1	C4orf32
CYP26A1	EPHA3	DYNLT3
HPRT1	C9orf150	GREM2
CTSH	KCNMA1	KCTD16
DYX1C1	CP	PCDHGC3
SHROOM3	GCG	NRP1
FLNA	SAMD12	FAM114A1
MPP1	C4orf31	MTMR11
ZNF347	FMN2	PCDH20
FDPS	CHST9	CA13
RAP2C	CD36	IL18
GUCY1B3	KCNJ2	C13orf15
ENPP1	EXT1	LARP6
KCNMB4	RGS5	ATP2A3
CD55	NEDD9	HES2
GPR37	HOXB7	SATB2
L3MBTL3	C11orf75	CCR1
TIMP2	PCDH18	TWIST2
C11orf1	ARHGAP24	INSIG2
F2RL1	TM4SF1	SRPX
TMEM88	PHLDA3	UACA
SAMD5	GYG2	PLSCR1
C6orf48	SORBS2	TCF4
GPR161	MUC15	CFH
PI15	SYT4	FGD3
TMEM158	CLDN11	ATP8B3
FAM60A	NR0B1	KLK1
ACLY	SQRDL	IFNG
PDHA1	DSG2	MGST1
DSC2	PTPRG	C18orf50
C9orf3	NLGN1	STOX2
HSPA14	RDH10	C9orf24
PRKAA2	CYFIP2	INPP4B
CXorf40B///CXorf40A	IGFBP2	KLHDC8A
EML4	GOLGA8IP	NMU
ASPH	MMP16	ANTXR1
PACRGL	SYT1	ANKRD20A3
RSL1D1	C11orf87	BOC
C7orf31	KIAA1217	STS-1
INSIG1	LOC100128501	AHNAK
SGCE	AMIGO2	TMEM98
OGFRL1	RHOBTB1	CCR5
FAM176B	CYB5R2	ANKRD47
FOLH1	SEMA3D	ROR2
PKIA	CBR3	CLIC3
BTG1	CYP26A1	CD53
SCHIP1	STAU2	L3MBTL3
GPR160	FILIP1	DNAH10
CLGN	SLC5A1	CYB5R2
ITGA7	CHST9	ABCG4
ODAM	XCL1	PTPRE
IL13RA2	TMEM2	LGR4
UBE2I	FLRT2	LMO4
CHRNA3	CDS1	RGS2
PDCD6IP	ZNF415	GRIN2C
SEC14L1	TES	B2M
RALGPS2	TMEM170B	DEF6
CDKN2B	RAB32	PKIB
INSIG1	S100A10	C4orf32
CHRM3	EPB41L3	ITPKB
C10orf140	MDGA2	FAM82A
TGIF1	ERBB4	DMD
HNRNPA2B1	NEGR1	NTN1
C5	ACVR2B	LGI4
LOC728903///MGC21881	KCNN2	CPA2
ATAD2	CD36	KRT18
CHML	DCLK1	RGS16
EBP	LOC84989	PRTFDC1
HUWE1	ROBO2	L1TD1
CYP4V2	MTUS1	ARID3A
TBC1D1	BMP5	VILL
LRRC8C	C2orf65	QPCT
ACTR3	POU3F2	MBD3L2
PGK1	SERPINA3	PRAMEF8
CETN2	GPRIN3	DLX6
MCOLN2	HOXB5	PPP1R1C
APOE	RRP15	ESRRG
SNRPA1	CD36	PUNC
COL11A1	SCG2	FZD1
DSC2	SSPN	FGD3
EPHA3	LPAR1	CYP26B1
NCAPG2	VCL	GALNT7
LIPF	LOC645323	RAPGEF4
CCDC80	DCLK1	KIAA0319
C10orf58///C10orf57	ZFHX4	FLJ36031
EML4	TM4SF1	ZNF704
DBI	FEZ1	CPNE8
STAU2	MYO6	WDR25
SLC10A4	RCBTB2	NDRG2
C5orf30	LOC653354///ARMCX6	BICC1
VAMP7	RGS5	MYLIP
NCOR2	C17orf104	SEMA3C
CDC42EP3	ARID5B	NXPH1
ISL1	PPIC	ANXA3
SERPINA3	ARSD	VDR
NDUFA9	ZNF804A	ST3GAL1
FAM200B	PDK3	DKK1
SLC39A8	EBF2	TNFSF13
GIMAP2	DCN	CA12
HOXA10	SLITRK3	CACHD1
CRIM1	H19	HLA-F
FOXC1	CP	LARGE
LOC646044///SSBP4	PALM2	DIO3
MRFAP1L1	JAZF1	PLCD4
FDFT1	IPO5	SPATA5
ARHGAP5	MARCKS	PDCD6
SEMA3C	TNFSF4	CD69
NEGR1	RNF212	APOL1
KIAA1826	PCDH18	STX18
RPL22	UNC13C	ENPP6
TTN	PTGER4	SIX3
FLJ35409	APOE	LAG3
EPC1	FAM46A	NAALAD2
CXorf40A	STXBP5L	ZNF425
MT2A	RIMKLB	FLJ20035
FN1	JAG1	TRIM46
MYL5	LAMA1	PDE1A
DTD1	FAM133A	NUAK1
C17orf101	RBM24	CAST
TEDDM1	LAMA2	TIGD2
PCDH7	TM4SF1	KCND2
ZNF654	C5orf13	FLJ37078
FAM122B	EREG	F11R
SRD5A1	ARHGAP24	PLD1
SNHG8	THBS1	CALCA
FGGY	SSPN	C10orf6
LOC400657	SLC27A2	IL1RAPL2
KIF5C	NOVA1	GBP1
NDUFS1	CA2	MYRIP
CASP1	RBPMS	C1D
LGR5	FSTL1	KIAA0746
C2orf7	ZNF738	INPP1
CD160	FLJ30375	MGC99813
OTUD1	SNRPN	CSTF2T
HMGCS1	MYLK3	PLAGL1
GRK5	COCH	FOLH1
FOXC1	FLJ30375	HIVEP2
BTG1	ZFYVE26	NUDT10
BMP5	CYB5A	TFEC
BUB1	C19orf30	JUN
FAM129A	CSGALNACT1	ATCAY
ANK2	DCN	FNBP1L
ACLY	RBMS3	PLAGL1
NR1D2	EPHA7	KRT18
LPAR1	L3MBTL3	ARID5B
TIMP2	LUM	ST8SIA1
HS6ST2	OCA2	LOC497257
IDH3B	LPHN3	ZNF781
CXCR4	PXMP4	PPP1R1A
FAM162A	FAM133A	CYP26B1
NCRNA00275	PCM1	TMEM58
FMR1	SPARC	SC5DL
DOK6	LOC100132735	IFI6
ST8SIA4	MAB21L2	YPEL2
DBI	GYG2	GMPR
C1orf113	FBLN1	PLCG2
SQRDL	RBM47	TTLL11
SLC1A1	RNASE4	IFI27
GINS2	H19	TRIB2
SIGIRR	NT5E	YPEL2
SIRT5	MUSK	CHST6
KIAA1211	C7orf31	EN1
ATP11C	HOXA5	CHRNA7
CNTNAP3B///LOC643827///CNTNAP3B///CNTNAP3	ENPP2	FLJ20035
DDX26B	LPAR1	SH3BP5
CXorf38	FREM1	FAM81A
GDF15	VTA1	RASD1
NCRNA00257	PCM1	SC5DL
GBP1	C9orf3	AKR1C3
CLTB	ARMCX3	SOCS3
MYCBP	PAPPA	ENO3
PCM1	RNF146	CAST
MDFIC	C5orf13	USP51
FGF2	C18orf34	FBLIM1
PDE11A	GAD1	IRAK4
SLC9A6	WNT5A	ZNF704
LPHN3	KIAA1598	EPB41L3
ANAPC16	ITM2A	MC5R
TNS3	PCM1	DACT3
LOXL1	NUFIP2	LIN28
FAM84B	HTR1F	TMEM159
CCR5	PARD6B	FXYD5
MLLT3	FAR2	P2RY2
JUN	NR2F2	PRSS16
PPA2	HOXA9	HSF2
LOC100287616	SATB1	POU6F1
LRRC8C	KBTBD10	RAB31
HTATIP2	ATP1B1	LMO7
CPEB1	ZC3H13	LOC727820
RAGE	LPAR1	MMP8
IDI1	PALM2-AKAP2///PALM2///AKAP2	TOX2
HEY1	FOXG1	ANK3
IFT81	SCML1	AMOTL2
COL21A1	C11orf87	ZNF219
DCAF16	UBASH3B	ANKRD34B
LPXN	QPRT	FOXO1
LRRC8B	STC1	TMCC3
HAUS3	HDAC9	RAB37
TTC17	ZDHHC21	IQGAP1
CALD1	CDS1	AGT
OLFM3	HEY1	HLA-B
LOC650392	CAMK4	PDE1A
FAM129A	DCN	MDFI
IGFBP3	ZC3H12C	KCNIP3
TSPAN13	LIN28B	KBTBD11
BRCC3	PTPRG	TMED5
NEGR1	SDC2	ZSCAN4
RPS23	ZNF320	ATP8A2
SC4MOL	ELOVL4	MBOAT1
TNIP2	RBMS3	C10orf39
FH	NR2F2	GBX2
FMR1	VTA1	PDE1A
KIFAP3	PCP4	NR2E1
GEMIN8	QPRT	SCN9A
TK1	RBMS3	GAB2
FLJ39632	RIMKLB	FBLIM1
POSTN	TMEM178	CRIP1
SCARB1	NPR3	SAA1
CDK14	TRIB2	ANTXR1
C11orf70	RIN2	ALDH1A1
LOC284244	ZNF91	KCNH1
PSMD1	RDH10	TNNC2
GCAT	NPFFR2	C6orf117
MAGI2	KCNG1	ANUBL1
BCL11A	KCNJ16	KIAA1377
PYROXD1	ATP2B1	RAB27A
CRABP1	RBM47	C10orf6
MAP7	MET	FUT1
C11orf1	BEND4	HLA-A
HAPLN1	TES	TSGA14
PGK1	PRKCH	TIMP1
ICA1	PCM1	CCRL2
MYEF2	MAP7D2	OXTR
LIPG	PDGFRL	MEGF10
AIFM1	MDK	GCA
GAS5	LOC100132352///LOC286272	STEAP1
TAF4B	MEF2C	MR1
ATP8A1	GLA	SIRT2
DHFR	GALNT4	PTPLA
RAD51AP1	SVIL	FBXO15
ZSCAN10	PCGF5	HIVEP3
C1orf228	SPATA18	DMBX1
RGMB	ZNF91	PDE6A
TRIM7	UBASH3B	CHODL
ENTPD4///LOXL2	SP3P	PALM2-AKAP2
TPD52L1	FOXD1	HSPA12B
GORAB	VANGL2	KHDC1
MCF2	TRPM7	PNLIPRP2
PHLDB2	BRP44L	CA12
PLAC1	RBMS3	FLJ21272
TMEM179B	C1orf88	DHX58
MAPK10	KHDC1L///KHDC1	DOCK5
CD74	IFNGR1	DOK7
SRGN	HS6ST2	JAK1
EGR2	FOXN3	HS2ST1
CDC45	SLC7A11	RCAN3
CRIM1	OGFRL1	TPH2
MCOLN3	C1orf198	STAT1
ALS2CR4	C5	ARID3B
FAM200B	ARHGAP28	FAM114A1
LIPT1	TRIM7	NUDT10
RRM1	EXT1	PNMA2
ODZ3	MYO6	IL1R1
DUT	PLTP	MLLT3
ARAP2	UGCG	L3MBTL4
RNF144B	MGST2	SH3BP5
SAP30	PCMT1	PTPN6
BRCC3	HEY1	LOC152573
C21orf119	HTR7P1	ANG
PCDH7	LMOD1	MAP3K5
FZD8	GPM6B	C11orf9
HNRNPA3///HNRNPA3P1	FAM13A	TBX18
CNO	ANKRD34A	TUBB2A
TMEM99	NEGR1	RSPO2
MPPE1	RBMS3	CSRP1
SLC27A2	TPM1	KIAA0265
GLIS2	ADAMTS5	PQLC3
MCM6	FBLN5	ENOX1
FRAS1	ZNF826	FZD2
HUWE1	ZNF615	ANKDD1A
POLA2	HOXB3	CACNB2
TRIB1	KCTD14	FGF13
MST4	NEXN	CASP1
SLC44A1	FAM178A	MARCH3
GAS5	SLC39A8	GDAP1L1
HAPLN1	PAPPA	RP1-21O18.1
ESRP1	CAND2	TPD52L1
TSC22D1	OBFC2A	C10orf39
TMEM116	RAB32	MYB
MURC	KIAA1712	FAM134B
PACRGL	TM7SF2	LAMC3
TNS1	MYO1B	HSPB1
HEBP1	PAWR	FABP5
TCL6	KCNJ2	DMD
S1PR5	EPHX2	GLT1D1
WDSUB1	SSX2IP	BRMS1L
ITGA6	PSG5	SPATA13
DOCK5	GPR85	ALX1
CD99	CPNE8	MT2A
CLPB	STC1	C6orf117
C12orf39	PTX3	NKX2-5
IGFBP3	GPC6	LAYN
DTL	VGLL3	CACNG6
KLF2	SCFD2	PCDH19
MDH1B	PDE4B	AGPAT3
FAM107A	SLC7A11	TAP1
PSMA1	C12orf39	THEX1
LIN28B	KBTBD10	PRAMEF2
NOP14	THBS1	HLA-B
FAM162A	HIC2	NEK9
NR0B1	C6orf142	TMPO
EML4	MPPE1	PRPH
RNF128	FAM13A	NANOS3
HOXA9	PCMT1	XK
PDE4D	ZDHHC2	TENC1
IKZF2	UACA	SYT4
ANKRD5	SVIL	SLC34A2
LOC201477	EID3	CTSH
UTRN	FAM164A	HKDC1
CENPK	FARP1	CITED4
DLAT	IL1RAPL2	DACT3
TADA2B	ZNF85	MT2A
FAM126B	TWIST2	CHD3
CEP78	OBSL1	DENND2A
ZNF654	HTATIP2	ARHGEF7
CDON	IGDCC4	AGPAT3
GBE1	IGF1R	HLA-H
PKM2	NR3C1	INSM2
NF2	TDO2	GALNAC4S-6ST
C17orf48	LOC253842///NR6A1	LRRCC1
RHOB	GRIA4	HECA
ATF3	DLG2	PLCE1
JAG1	ZFYVE26	FXYD6
FANCI	MGP	TMEM49
TMTC2	SSX2IP	NEK9
MYBL2	PPIC	C9orf61
GPR126	SDC2	FADS2
CHMP2B	FLJ31958	UST
FCGR2C	RGL1	HOXB5
ELTD1	BTBD11	MARK1
ARNTL2	SLC5A3	PSORS1C1
SEMA6D	TPM1	IL17RD
FOLH1	PDPN	DMD
ITPR1	ALAD	VCAN
FERMT2	PPP2R2C	ZNF100
NBLA00301	TCF4	RAB31
JAG1	CREBZF	KIAA1161
CPT2	GNAI1	SSPO
MYL9	THBS1	C12orf34
TMX3	SPANXB2///SPANXA2///SPANXB1///SPANXF1///SPANXC///SPANXA1	SLC4A3
GFRA1	NKX3-1	CFH
INSIG1	EPHA6	HSPB1
PPA2	SGK1	BBOX1
MTMR1	LRP11	SLC39A11
CDH10	PION	SESN2
CYP39A1	FOXN3	FLRT3
KIAA1324L	PDGFD	POSTN
FOS	C1orf85	ZNF493
TMEM159	SSX2IP	RCN3
C22orf29	SPOCK3	C1R
RBM24	SPARC	LOC129293
C7orf41	PLA2G12A	RARRES3
MUSK	ARHGAP24	RELL1
TGFBR2	ITPR3	FAM46A
CHRNA3	PPAP2B	LOC51136
LIFR	SOCS6	HSPB1
RAB28	DUSP6	ZNF770
SUCLG1	ARHGAP28	TMPO
LRRFIP1	RAP2A	MR1
RAP2B	ASPHD2	BC37295_3
SYS1-DBNDD2///DBNDD2	FAM164A	TSHZ2
CTNNAL1	KIAA1958	OLFML2B
CASP1	LOC400931///LOC150381	PRTG
FASN	KIAA1712	PHOX2B
HS6ST2	NOVA1	ACSL6
FAM110B	SHISA3	LOC253842
FLJ36031	CHODL	ITPKB
PSMA2	CD55	MAB21L2
DNM3	GLUL	PHGDH
CD36	CTSC	P2RX5
CD36	POC1B	IRAK4
TRPS1	SHOX2	TLR3
SVIL	INPP4B	COL5A1
DFNB59	TGFB2	TNC
CASP1	LIFR	IKZF4
SLC44A4	NRG1	ZBTB41
PLRG1	TCF4	HLA-E
ATOX1	DUSP6	ABCC6
KLF11	ESRRG	FMO5
EEF1A1	MUSK	COL3A1
MMGT1	UACA	SFI1
DOK6	SPATS2L	THEX1
PCOTH	KIAA1370	PRRX1
MYEF2	ZNF585A	DECR1
PSMA1	LRIG3	FABP5
IL1RAPL1	JUN	NKX3-2
PTGER2	ATP1B1	MT2A
IKBKG	DAB2	CDH12
RPL37	TUG1	NPAL2
HSP90AA1	MMP8	RAD51L1
RNF150	SDPR	KCNMA1
NRARP	SLC39A8	CD48
FOSB	C1orf114	PAG1
FAM135A	ARSD	SHOX2
LOC728855	OLFML1	CPNE8
NCRNA00183	DMKN	DGKA
RACGAP1	LPHN3	RCAN3
IRF2BP2	CAPZB	ABLIM1
MAP9	NF1	PDLIM1
CYP51A1	C9orf3	NKX2-1
WHSC2	SDC2	C13orf31
DCBLD2	DUSP6	STAMBPL1
MYL6B///MYL6	CNNM1	LOC91893
PRDX1	USP51	RASSF2
RBCK1	EFEMP2	TMEM38B
SAP30L	RARB	SLC39A11
ELOVL4	ZNF702P	ZNF365
C14orf132	TFAP2A	FLJ36070
PEG10	SALL2	NUAK2
CCDC28B	ANKH	IRF1
EML4	EMP1	PDLIM4
EEF1E1	RIT2	STARD5
EWSR1	MID1	USP44
ELP3	ZMAT1	SHC2
GABRA5	APBB2	HERC6
FGF2	HEBP1	C6orf165
RGS2	COTL1	ZNF714
H1F0	SLC48A1	MCC
RAB28	SEMA3A	ST3GAL1
BEND7	UGCG	ZNF620
STAU2	WDR69	FOXG1
LPHN3	PPP2R5E	STAMBPL1
RPA1	ACTN3	PINX1
HHEX	SSX2IP	C6orf165
TRAM1L1	CD55	HES2
DLD	CAV2	EDG5
DGKQ	HAND2	SDC2
CLDN11	DOK6	ALDH3B1
LOC90462	SNX9	SAMD4A
FZD8	SRSF2IP	LRRC8B
LPIN1	NEBL	HLA-B
AKR1C2	DAPK3	FBLN7
MAMDC2	CNN1	ANG
HSD17B7	EXPH5	SNAI1
IDH3B	CHRNA9	PINX1
ZWINT	PPP1R14A	KIF26B
ASPH	HBS1L	GALNT10
COX7B	CORIN	FLJ40330
PTGFRN	C7orf60	PCBP3
TP53INP1	C21orf117	SPINT2
ANXA3	SLC5A3	COLEC12
HTATSF1	PAWR	AQP9
FAM107B	CCND2	HS2ST1
SVIP	NME7	IRF9
ICAM2	RUNX3	LOH11CR2A
HN1	LOC284214///DLGAP1	FCRLA
JAM2	C1orf52	GBP3
CYP4V2	LOC144481	FKBP1B
TM4SF18	TANC2	ZNF583
HERC6	NUP210	SMTNL2
CTSO	PRKCH	NAV3
ACAP3	AGTR1	RFTN1
RGMB	CTSC	TRAF3IP2
F3	ATP11A	CPAMD8
ASPM	SLC8A1	AHR
MCM10	GSG1	THAP10
EFNA5	FOXE1	RIN3
FADS3	NUS1P3	RASD1
CREM	CLIP3	SPINK2
HAUS7///TREX2	ZNF681	PKN2
GMNN	MMP8	ANKRD41
HS2ST1	ABAT	KIAA1946
SFRS18	STXBP5L	YPEL2
ADAM17	ZNF678	GPC3
TYRP1	FBXO8	PIM1
GUK1	CD55	SEPW1
ATP6AP1	RTTN	MUM1L1
EGFR	BAX	HLA-B
F2RL2	NT5E	CCDC93
SLC44A1	ATP2B1	CEND1
SKP2	TRIM38	POU4F1
AP4B1	FLJ33630	YOD1
TMEM68	PAOX	DCXR
PHLDA1	ASPHD2	FLJ39822
SENP6	CPS1	COL15A1
DCDC5	RPL22L1	WNT3A
CRISPLD1	SEMA3C	C10orf59
MEF2C	DDAH1	PELO
SEMA3E	TPM1	LGR6
MT1X	COL1A2	LDOC1
MORC4	ATP8A1	PARP3
FAS	CAPG	ANKRD20A3
CXADR	TNFRSF21	IRAK3
GSG1	ANGPT1	FAM60A
HMGA2	ZNF547///TRAPPC2P1///TRAPPC2	LOC729182
PDE4D	SCFD2	RANBP17
HTR7P1	TGIF2	CA12
ZNF239	PBX3	LMNB1
TXNDC16	PRKD1	HSPA8
ACTR3	TM7SF3	DCLK2
ZDHHC21	ANXA1	ARID5B
COL6A1	AREGB///AREG	CDH6
SSR4	ONECUT1	SFT2D2
FH	NRXN1	NAV1
CYB5R3	ZFP106	HSPA1A
LOC642361///LOC439994	MYO1B	LRCH3
MYCL1	FZD8	C13orf15
PLAGL1	GRIA3	ZFHX4
RAD51L1	FAM50B	STEAP1
LCORL	TMF1	DOCK5
KISS1R	PHC1B///PHC1	ARL4A
DLAT	CCL2	PTHR1
CLCC1	GAGE12F///GAGE2A///GAGE12G///GAGE2B///GAGE2E///GAGE12I///GAGE7///GAGE4///GAGE2C	MORC4
MGAT4C	ADM	ZMYM3
CXCL6	ITGA6	GRIN3A
ZNF322A	SRPX	DNM3
ITGA2	THRB	SH2D4A
PPP1R12B	NSFP1	ALPPL2
PLEKHG1	HELZ	ZNF681
HADH	CEP70	EMR2
C7orf44	TGFB1I1	MXRA7
PSMB3	SSX2IP	MX1
EMD	TDRD3	KIAA0319
PGK1	DLEU1	RFXANK
CCPG1	PCDHB14	FBXO25
FRMD4A	INA	AARSD1
ERBB3	DACT3	EIF4ENIF1
RPL22	DICER1	ARID5B
PCGF2	FERMT1	SGSM1
IDS	ZNF614	SOX8
DEPDC6	MIPOL1	COL3A1
ANAPC16	HOXA9	FLJ22222
GNA12	PLXNC1	FABP5
YWHAE	TUG1	WIF1
RAB6B	LOC399959	SYNPO
ZNF423	C19orf46	PDLIM7
LAGE3	FAM129A	DAPK2
CAV1	MIA	CNRIP1
PTGFRN	DOK6	CFH
UGGT2	C3orf32	CLDN7
SRSF4	SLIT2	FLJ10781
NUPR1	SLC6A15	CTSK
ROBO2	TLX3	TMEM54
GTSF1L	TNFRSF21	ZNF219
CTSB	PDE4B	ARID5B
WDR4	NFXL1	WIF1
IRF2BP2	COMMD6	RSPH3
TBCD	ISL1	PAK6
MFSD6	ADAMTS20	ALDH5A1
GABRA5	CDH2	TIP39
VRK1	IPO5	CA2
LOC643733	WNT5B	TUB
CD74	DMD	ADAMTS1
CCNE2	PCDH9	C10orf6
TAPT1	PHF21B	ATP10A
NOTCH2NL	HOXC6///HOXC4	PRKCA
EPB41L4A	MME	AFMID
CCDC138	MAGED2	CPT1A
MTMR1	LRRFIP1	NDRG2
KPNA1	IRS1	RAB32
TFDP1	CYB5A	TUBB8
HTATIP2	LOC283788	ZNF644
ZNF585A	ADAMTS6	HAND2
CT45A5	ETAA1	SOCS3
HIST1H3H	EZR	MAP3K1
GKAP1	APOE	PEX14
CCDC50	TCF4	ARHGAP5
PAOX	MSX1	FBLIM1
ACLY	RANBP17	PSMD14
COQ2	THAP10	STAB1
GUCY1B3	PLEKHA5	MAG1
SCML1	RAP2A	C16orf72
FSTL5	HOXB5	DNAJC18
CAMK2D	NUP210	PCDHB12
DCAF16	AP1S2	COL13A1
RFC5	MTRF1L	RNF175
ACSS2	ZFHX4	IL28RA
CAST	FAM46A	PGPEP1
PLXNA3	H2BFS	SLC39A4
MED28	XK	DECR1
ACTN1	ECHDC1	LZTS1
PLK1S1	PBX1	ZNF704
DTL	SMAGP	IFITM2
SH3KBP1	NEXN	ATP11B
MUSK	VEPH1	BCL6B
C1orf43	REV3L	ITPR2
CCDC76	DEGS1	TLE4
KDSR	MAN1A1	FBXO25
PGAM1	CAPZB	NRG4
LOC100144602	ADAMTS3	FLT3LG
FAM176A	ATPIF1	ELL2
LRRC49	SLC25A12	NTS
SNAP91	DLK1	GPLD1
ERBB3	NR6A1	DLX4
PTPLA	SLC48A1	BDNF
GUCY1A3	RPL27A	SMPDL3B
CORO1C	SGMS2	PLCD1
SRD5A1	ARHGDIB	PTPRD
COL13A1	DEPDC7	GNAL
FRMD3	PDGFC	ARRDC2
HOXA7	LOC100288985	ZNF92
WHSC2	BAX	SVOPL
ATAD2	FAM110C	ABTB2
STAT4	NMU	C19orf63
CRNDE	CPT1A	SUCNR1
HS6ST2	TGFB2	CCBL2
FYN	ARID3A	EIF3F
TK1	ZNF788	FLJ13137
FLRT3	TXK	MUC15
TTC17	HDAC2	TRIM43
CRIM1	ANTXR2	CBR3
METTL7B	WNK3	APOM
ME1	LRRC8B	GDPD1
DBI	PARP8	LYPD3
PDE4B	LOX	C3orf32
IDH2	PRSS16	KIAA1706
JUND	CAMK2N1	RABGAP1L
ABCA5	ACTG2	MGP
MCM10	QKI	SLC38A4
PELO	S100A2	PTBP2
ERO1L	ENO3	PTPRO
BCL2	SKA1	TMEM27
HERC5	C12orf5	DAZAP2
HNRNPL	USP11	OBFC2A
ZSCAN10	YY1	TTC16
MRPL39	TLE1	DYRK2
RAB3IP	NAP1L2	ITGB4
NCRNA00275	GTF3C2	POU3F2
RFC2	MTRF1L	MICAL1
PLXDC1	ZNF625///ZNF20	SARDH
MMRN2	AHI1	RIC3
CORIN	HTATIP2	PRKCB1
CORIN	HEBP2	PLEKHN1
KPNA1	THBS1	SCN9A
EPB41L2	DCLRE1A	POLR2J2
GGCX	FLJ35409	CSH1
KIAA1211	BMP7	ANXA2
ITPRIPL2	SNX3	DYRK2
HTATIP2	SDK2	NPAL3
ANKRD13A	BMP7	HPSE
ACSM3	NAV2	BANK1
TAX1BP3	S100A6	APITD1
TUFM	LPPR4	ZNF507
DCAF12L1	SNX9	KIF3C
ITPR1	RNF115	CHAC2
DKK2	HS6ST2	LRP1B
MED28	MICAL1	EPB41L4B
MREG	EPHA7	NLGN4X
HMGCR	EZR	TAOK3
TSPAN7	MUC15	SH3BP4
RNMT	SNX3	STC2
IDS	CYB5A	WDR22
ITPRIPL2	DAB2	SLC9A9
LGALS3BP	KATNA1	TMEM92
FAM176B	MCF2	C6orf142
NCRNA00275	INPP1	TMEM171
ZNF568	FAM184A	C10orf72
FZD8	FBLN1	C10orf6
CD47	LAMP1	HSF2
PIGM	CPNE8	ARNTL2
FAM126B	ANK3	BDNF
STARD13	DKK2	PAG1
PALLD	TMCO1	APOL6
PIR	SH3GL3	INHBE
RAD54L	KLF6	C9orf85
GDPD1	ARHGAP5	ULK1
LRFN5	COL11A1	ARHGAP26
GNB2L1	NFIB	C7orf23
PRRX1	FAM55C	ZNF254
HOTAIR	TDRD3	B3GNT8
FAM175A	NID1	KIAA1467
IGLV3-19///IGL@	TAGLN2	GRIA3
BAMBI	LOC338758	VIP
CD99L2	SESN3	ELL2
PNMA2	USP3	EXOSC8
KPNA1	SH3BP4	GNG4
FKBP7	SIP1	TSC22D1
PPP1R9A	PRRX1	UTRN
CNIH4	ASB5	NAPRT1
RPL37	GTF3C2	SPAG6
TRIP11	TAGLN	P11
ANXA4	NEDD9	SERHL2
NFE2L2	FGL1	ESPN
FANCD2	EFNB2	CIB4
TMTC2	HECA	DTX3
FAM126B	FAM55C	ZNF398
TDRKH	NUDT15	JUB
CHRNA3	TMCO1	USP1
GRAMD3	SLC27A6	DFFA
HAR1A	ANGPT1	PPP1R3C
C1orf151	CALD1	NFYA
EIF1	COL1A2	DGAT2
CD99	SAMD13	SGMS2
RNF4	L3MBTL4	PARP9
USP32	ZYG11A	ACSL1
RORA	PCMT1	SLC9A5
VEGFA	CGNL1	ERC2
NDUFS6	RARB	KIAA0265
MTAP	C6orf211	PIP5K1B
CALM3///CALM2///CALM1	RNLS	LOC131149
MAPT	COL4A5	BRMS1L
MLLT3	SOX8	WDR22
RSL1D1	GNPNAT1	WDR16
PHF6	CNTLN	GPR161
IFT88	LMO4	PRSS23
CHD5	LIFR	ANXA2
FBN2	LMO4	CXCL6
FLJ35776	RGS1	MAP2K3
FANCI	NCOA3	MDK
SGPP2	PPAP2B	ADAMTS1
ALDOC	PIGC	CAV1
RNF40	FAM13A	STAT1
DRAM2	FILIP1	ARHGEF3
WLS	KLF6	OCLN
ATP6AP1L	ONECUT2	ZNF430
MAL2	ASF1A	PCOLCE2
EIF4A1	ITGA2	WIPF1
CCPG1	TM7SF3	UACA
HLA-DQB1	RBMS3	CDKL1
CCDC50	SRD5A3	SLC27A1
F8A3///F8A2///F8A1	C17orf63	HLA-B
C21orf57	PMP22	SLC35A3
ZMYM3	PDZD2	NLRC5
DPH5	MID1	ASS1
SCARB1	SLC16A4	PDCL3
KIF2C	RPL31	ALS2CL
SNRPA1	C1orf54	EVL
RGS12	ARSD	KREMEN1
SHISA2	CAV1	PIK3IP1
CHRM3	LOC100132169///LOC100128260	TMEM14A
SLAIN1	MORC3	CHST11
MGC21881	PRICKLE1	WNT3
CEP55	ZFP106	PKN2
ZDBF2	SPTBN1	LANCL1
FGFR3	MED23	METTL8
CFL1	MED4	RABGAP1L
L3MBTL4	DGKA	THSD4
MCM8	PCGF5	C9orf68
ENDOG	FGF11	LAMA1
EIF4B	ETV1	FDXR
TAF1D	AIG1	MGC13057
GPR19	LOC203274	C13orf23
LRIG3	GNAI1	SLC2A10
MYCBP	NUP43	CNNM1
BEND6	FAM172A	PPP3CA
RBM46	DAB2	DTX3L
ARL4C	EFNB2	LYPD3
TTC17	YBX2	C19orf57
SLC22A23	SNX3	GPR161
ST14	PALM2-AKAP2///PALM2///AKAP2	PDGFA
DSCC1	LRRC37A2	C3
USP53	ADCY7	KCNC3
RAP2B	CALD1	CENTA2
SLC16A9	ST13	ZNF184
LOC100129637	CDH2	NOTUM
NFATC1	ECHDC1	ST8SIA5
BCL11A	PSD3	ROR1
PGK1	MTCP1	TMEM38B
ELOVL6	COL5A2	GCG
PIK3R1	FGF20	PKNOX1
ZNF347	CPNE8	HLA-G
FOLH1	SPG20	TNNI3
ETFA	TNFRSF19	SPIN2B
IGF1R	C18orf54	THBS4
CCDC138	TGIF2	FZD6
IFT74	FAM107A	TMEM44
HSD17B10	ECHDC1	CTNNA3
EXO1	SSX2IP	C1D
FRY	SPG20	ELOVL7
IKZF3	ST3GAL5	CECR2
RANBP1	SIP1	ABCC6
PHF20L1	SLC2A13	KCNH6
GBP1	FLNC	CECR6
DHFR	KLF5	UBC
MAP3K5	IRS2	FABP3
EPHA7	C2orf69	APOL6
TIMM8A	C14orf128	RGS3
BACE2	ZSWIM5	SERAC1
PGM1	CAV1	DDX17
COL6A1	C9orf86	HOXB9
RNF138	TAGLN	LRRC8B
UBE2U	QKI	C13orf31
E2F7	ZNF718	DR1
APOE	PDGFRA	DENND3
HSPA2	PTPRF	C8ORFK29
UTRN	IGF1R	GPATCH2
TJP2	AXL	PSCA
HARS2	RNFT2	GPM6B
LSS	NKIRAS1	TMEM49
FERMT2	MPPE1	TREX1
CDO1	LOC100133163///LOC728468///LOC644165///LOC644079///FLJ42953///BCR	TGFB3
CADPS2	RNF146	CCDC74B
PCDH10	MOBKL2B	TAP2
PIK3R3	TBP	RANGRF
MREG	KIAA1467	CNN1
DSP	SUCLA2	GM2A
CSN3	PLAUR	YLPM1
JUN	HACE1	SHB
COTL1	STXBP6	KCTD11
ADCY1	SLIT2	EFNA2
PARP8	PDS5B	PBX4
NMT1	GOPC	MCF2
SLC27A2	TTC39C	ATP11B
TRPC6	CLDN1	DLX5
LEPR	SLITRK5	SLC44A1
MED28	KCNJ12	COL6A1
PDE4B	AKAP6	BATF2
DLEU2L///DLEU2	ZNF451	HLA-B
SEC14L1	SH3BP2	SPCS3
LOC731884	TRAM1L1	UBA7
CFL2	UBE2N	FBN1
AK2	FLJ35776	UNQ830
SERPINB1	BDNF	NUPR1
CYB5B	CPA2	SQRDL
ATP6V0D1	PAPPA	C4orf36
ENY2	GLIS1	FKBP6
DSG2	STARD4	Gcom1
IDI2	DLX1	DGKA
CXADRP1	BACE2	FAM60A
C10orf58///C10orf57	MEOX2	SLC8A2
DOCK5	LOC727770	ULK1
EIF1	MT1P2	RABGAP1L
P4HA2	TRIB2	IGF2
FANCD2	STARD13	PRMT6
RC3H2	CDK19	TMSB10
TNIK	DZIP1	COL3A1
NCK2	DPYSL4	ZNF516
PSMA1	SPAG1	RTN4R
ANXA10	EPB41L4B	HLA-E
AMBN	TRDMT1	WIPF1
ZNF449	SOSTDC1	PLAG1
KIF14	UGCG	IL1R1
PDK1	GALNT14	CRISPLD1
FAM193A	MBNL3	FAM126B
ZNF267	MYO5C	C20orf160
STYK1	TRPM3	FMO5
SNAI2	PRICKLE1	RABGAP1L
WHSC1	SIP1	LCA5
SMAGP	SGMS2	SLC16A14
NPAS2	PROS1	TRIB2
UHRF1	HIST1H2BH	NOM1
SNCA	LOC730102	HDHD2
HSD17B4	NEO1	ZCCHC12
SIRT2	C1orf51	BTG3
CD99L2	EIF4ENIF1	EGFR
TNFRSF19	SH3RF1	C1orf53
COPE	UBASH3B	LCP1
TMED5	FCHO1	RHOV
USP53	TGFB2	IL11
HLA-E	FCGRT	WDR22
IFIT5	YWHAE	FOXO1
SFXN3	ZNF439	EIF3F
SYNJ1	LOC144874	RAB27A
IRF2BP2	ERBB3	VEGFC
LOC257396	ZNF148	CKLF
DLG1	MZF1	BUB3
GPAA1	EGLN1	ASPM
KIAA1407	ZNF649	GRTP1
DPH5	ZNF462	LOC728215
TMEM133	NPR3	SMYD3
FAHD2A	SVIP	ISOC1
ZNF285	LRRC37A2	FBXO9
CXCR4	PRICKLE1	MT1X
TM7SF3	FARP1	DYRK2
FZD3	WDR63	TEC
E2F8	C20orf12	HTRA1
TM9SF3	NID1	TMEM87B
ZDHHC2	CDK19	IFITM3
GM2A	FBLN1	ABCA1
SRSF10	CFL2	CDH6
CAST	MT1X	IL20RB
MT1X	COL1A1	TANK
RGS16	NRTN	KIAA1946
LOX	MOCOS	NPPC
MCF2	ZNF608	C2orf18
CCT6B	CRYAB	RASL11B
NCRNA00188	GCA	TCHH
NR1D2	NUS1P2///NUS1///NUS1P3	GOLSYN
FBXL5	GTF3C2	ANKRD50
MAOA	NR2F1	PEX14
EIF1	STC1	TMTC3
ALCAM	TMEM65	HSPA1A
CFHR1///CFH	RUNX3	RAB3B
LOC100132910///GALNT2	MSI2	ELF3
BRP44	MMP16	FLJ36031
KRTAP9-8///KRTAP9-2	SLC16A9	CCR3
C14orf1	PHF20	SEP15
JUN	MXD1	PNOC
PGM2	ASCC3	EIF2C2
SUN1	USP15	CLDN23
IDI1	PCDHB8	GPC4
YRDC	HS6ST2	PPP2R2C
ZCCHC18	LRFN5	PAPSS2
CAB39L	FGF13	EBF2
CSTA	ASXL3	ZC3H12C
ACTR3	CHCHD7	SNX9
GPR157	RBBP4	PELO
LOC100286979///ANAPC1	NCOA3	MARCH9
TTC30A	TMEM181	WDR90
ARHGEF15	GCLC	RGAG4
HEMK1	FLJ35409	DUSP23
ELL	MIPOL1	ZNF780A
COBLL1	AG2	LMO7
SOX4	KCNH2	BDKRB1
AGA	COL11A1	TFAM
OLFM3	GALNT7	PDCD6
LOC148189	SNN	CCBL2
ZFPL1	PVRL3	LTF
ADAM23	LIMS3	ARF6
ANLN	NT5E	ZNF423
NCAPH	LOC728485	SH3BGRL
RANBP2	AKR1E2	BACE2
ASXL3	APLP2	PAIP2B
KCP	CYP26B1	PARD3B
ANKH	CEP63	TMEM51
HNRNPA2B1	HSD17B12	BTN3A2
AK1	THBS1	SLC4A11
RETNLB	SH3KBP1	TBC1D1
LOC90246	DYNLT3	FOXN4
KLHDC7B	CTPS2	C5orf30
SMPD1	PPP6C	CD83
FAM119A	PPIL4	HOXB8
PRKD1	LHX8	ZNF432
TNFAIP8	JUN	BACE2
FAM115A	SLC8A1	DAZL
TGFA	TYRP1	OR2W3
REEP5	PDZK1	SMPDL3A
TRIM47	ARSD	TMEM24
CREG1	GGH	NOD1
PSMB6	LRRFIP2	PPM1J
SAMD5	SERPING1	GBE1
TSPAN12	TRIM13	MARCKS
FNDC5	TBX15	MXRA7
FAM162A	SERPINB1	HAPLN1
EPHA7	EML2	SLC7A1
TUBGCP4	COL1A2	FBXL7
FANCF	IFNGR1	ARL4A
HIST3H2A	DYNLT1	PPFIBP2
PSD3	MCM3AP	CCR7
PANK2	FOXF2	HOMEZ
NDUFS3	TMEM187	TEF
CACYBP	CYP2R1	C1orf56
COL3A1	PSTPIP2	PDCL3
ING3	ZNF680	LRRC8D
LRRC40	ZNF569	COL15A1
THOC4	AARSD1	STK24
PDHA1	KIRREL	PRPH2
ATF5	RPF2	IL17RD
EBP	LOC283357	TAGLN2
DHFR	GCLC	TAOK2
PAM	PCDH17	SCUBE3
MUC15	WWC2	C1orf38
TFG	COTL1	B3GNT5
TMEM170B	DICER1	B4GALNT3
TBC1D5	DEGS1	CGNL1
RFC4	TP53INP1	LRP1
SVIL	EYA4	CIB1
HPGD	NHLRC2	PLEKHF1
TRNP1	RIMS4	PDIA2
SPG11	PURB	NR4A2
RGS5	STK24	SMCR7L
RFC2	TUG1	PUS7L
MAP7D3	CREBZF	EDEM2
EIF1B	CREBZF	CD40
TMEM171	TLE1	ASPM
LIF	VTA1	TFCP2L1
ANKRD32	NCRNA00201	AGPS
FOLH1B	NAF1	MAT1A
CTBP1	ABAT	RHBDL2
SLC25A35	TUBE1	CNTD1
HADH	SVIP	MUC4
NUP205	FBXO30	SEPT5
RNF125	MLLT4	YPEL4
COMMD4	SOD2	MARCO
PTPN21	NEGR1	NT5M
EFTUD2	PAK1	OPN3
SNRPA1	ZNF828	RAB11FIP4
RHOB	FZD2	PCAF
ZNF273	RUNX2	AP1S3
PDHB	RERGL	SPAG6
ESYT2	PLAUR	MARCH2
OR7E37P	NIPAL1	KIF25
PDHB	DEM1	FRAS1
SLC16A6	CREBZF	POLR3GL
KRT10	SERPINB1	SSH2
ASPH	STRA6	TNFRSF11B
PSMD1	ABCC6P1	EMP1
CAPN3	PLCB1	TMPO
CEBPD	PSG9	ZNF709
SAMD13	PRRG4	FLJ21986
MDH1B	SFT2D1	LY96
NCRNA00247	OSBPL6	HOXD9
NR5A2	AP1S2	RFXAP
CD70	GSK3B	DFFA
NPAS2	LOC253842///NR6A1	MYBPH
C16orf52	SOX7	MSX1
UBC///UBB///RPS27A	SYN2	IL27RA
FBRSL1	MBP	ZNF545
VPS13C	RP9	ALPL
ACVR2A	IPO9	C12orf31
C14orf101	MZF1	SH2B3
MRPL4	KLF13	PGF
PALLD	CALD1	TMTC3
ACTN3	RALGPS2	SPIN2B
NOMO3///NOMO2///NOMO1	ZDHHC13	C8orf70
C20orf62	ERO1LB	HS2ST1
SNHG1	H2AFV	LOC57228
TADA2B	TMF1	COX6B2
JPH3	FAM110B	STXBP2
LOC646778	HIST1H2BK	INCA
SLC30A1	MTCP1	KLC1
SNHG12	VWDE	CNDP1
LOC100129461	SEC62	PPFIBP2
FAS	FAM110B	PERP
LOC283070	ZNF141	IL32
CCPG1	RAGE	FAT4
GDI1	RIMKLB	CA14
LEPROT	PLEKHA8	TLR1
LPHN2	RUFY3	ACOT11
LOC728855	NFATC4	PNPLA3
FAM58A	NRIP1	CCL3
RFX2	ITM2A	PRG4
WWC1	TNFAIP2	CORO6
KIAA1598	NAB1	ZNF781
EIF5A	NTF4	TNFRSF25
RFESD	SMARCA2	C1orf38
SH3BP2	NLN	VIL1
RPA1	ZDHHC21	JAK1
CNIH3	ZNF708	ATP11B
ARIH2	CLDN23	PRX
CENPW	CREM	FRMD5
HSP90AA1	PRAME	SERPING1
FRMD4A	SBK1	ZNF492
ZNF625///ZNF20	PCDH17	C10orf65
SLC4A4	ERBB3	ROD1
LMNA	GLUD1	SLC45A1
HTR1F	PI15	CD68
AGA	ERCC5	ZNF117
C4orf32	FDX1	WDR90
RPLP0P6///RPLP0	FAM172A	TP63
PPHLN1	TM7SF3	SIRT7
PDS5A	LOC646736	CTNNA3
MYLIP	SWAP70	BLVRA
AKTIP	CEP70	MUSTN1
UBE3B	SNX3	ZDHHC3
RGS5	ZNF432	KRT222P
SERPINE2	LNX1	SHOX2
FLJ36665	ERI1	ZNF226
C9orf103	ATL3	SUCNR1
S100A2	LOC645323	FAM122A
MCM10	SNX1	CTBS
C6orf118	MYOF	EDNRA
TBCD	KLHL23	HIC2
MTMR1	C6orf70	ROBO3
F2R	APLP2	DACT1
C5orf54	LONRF1	OSBP2
NEK11	GIGYF2	GDAP1
EPSTI1	GPM6A	PSORS1C1
TRIB2	PNKD	CIB1
ATP5G2	TLE1	WWC3
CLTB	PAPPA	CFHR1
RNASET2	PLAA	SEMA4F
PCGF5	NCOA3	SLC25A46
C14orf101	METTL9	DGAT2
ACAD8	ZNF165	LNX2
ZNF451	VMO1	CDR1
RGNEF	ZBTB37	NUDT4
HSD17B14	SEC14L1	NEK11
CUL5	CAB39L	CDH12
BST2	SAR1B	ANKMY1
NCRNA00247	CEP63	ZNF580
HIST1H2BK	DAAM1	MYST4
KRT80	DCN	MBD2
ZBBX	ZSWIM2	FZD5
KLF13	DGAT2	ROD1
TSC22D3	SVIP	CALML4
COMMD4	MAGED2	UBAC2
CLMN	ALX1	MITF
MAP1LC3A	PCDH17	SLIT2
DUT	SLC2A10	C17orf76
CXCR4	NFE2L2	ATP2B1
DLD	KITLG	GM2A
NUP210L	ZNF704	MAN2B2
PKIB	TMOD3	PPP1R1A
LOC647121	SLIT2	DIRC2
ITPR2	CCDC50	TMEM26
RPL13	THRB	GRAMD1C
HAT1	FRMD4A	ANXA9
SLC44A1	WLS	EMP2
FAM199X	RGS2	RIC3
ALOX5	DKK3	EPHA2
SYNGR3	FAIM	EMID1
PSMC6	ARHGAP5	NOD2
PPAP2B	TNIP3	ELMO2
MCM4	MTHFSD	PHACTR3
LZTFL1	OSBPL3	MARCH8
LCA5	THNSL2	CCDC122
LOC646762	KIAA1211	AHNAK
PELI1	STON1	MGC24039
TSPAN12	COL11A1	GPR39
PPP1R14C	GTF2IRD1	AIFM2
RPL4	LOC643401	CPNE3
LOC100132078	FAM129A	IL17RB
ENTPD5	PPM1H	SGEF
DHFR	TDRD3	APOM
NGF	TNIK	EDG4
PHF19	CCRL2	SHC1
RG9MTD2	CLYBL	SMTN
MFSD10	ATP2A2	SLC24A6
SRSF8	PSMB1	IQSEC2
MELK	LASS4	PDLIM3
PAFAH2	C1orf21	C1orf181
INE1	CP	ZNF91
GATAD2B	SYNE1	LGALS1
NQO1	PEG10	SNX16
SUB1	ICA1L	ADCY3
ROR1	SACS	HPSE2
KIAA0895L///EXOC3L	OSBPL6	ASGR1
PCDHA2	HIST1H2BC///HIST1H2BI///HIST1H2BE///HIST1H2BF///HIST1H2BG	CSF2RA
LOC728613	ZNF354C	GALNT14
FGFR1	RPS27L	FGD4
TGM4	FERMT1	PLA2G12A
KIAA0232	SLC25A4	EFCAB6
ASAP2	SDCCAG8	RCBTB2
MRFAP1	SKAP2	ERBB3
SRSF10	DIAPH1	CD47
TUBB	CALD1	CABYR
C9orf69	PLEKHB2	ZFP36L1
C11orf74	DKK1	CCL3L3
TPP2	NAV3	C6orf60
FAM13B	MYOC	SEMA3E
DUT	ABCC6	SNIP
PPFIA3	CCL20	NUFIP1
ST3GAL6	VPS13A	CNIH3
HRH1	WDR78	HLA-DMA
RAB3IP	MAPK8	LOC644662
ALPK3	SYTL1	GNPTAB
LOC729680	SERAC1	TFAP2E
C6orf142	MEIS2	STK24
PPA2	RABL3	PAPSS1
ZNF148	HCCS	PIK3IP1
XCL2///XCL1	KIF5C	TNFRSF21
GLIPR1	C11orf71	MT1X
TOMM20	UPF3A	INHBA
LOC100130691	PPP3CC	MRPL18
IGSF3	BTG2	C16orf55
NAP1L5	SKAP1	SACS
GPR135	OLFM1	PRKCA
SPC25	C6orf35	PCDHB12
FERMT2	SPTLC2	SAMD4A
PDIK1L	AHNAK	VPS16
FKBP7	C5orf23	KCNC4
COL4A1	EPOR	KIAA0888
IER5	UBAC2	GNG11
KNTC1	FN1	GALNT11
SLCO3A1	HIVEP3	MAP3K1
TRPS1	HBS1L	DNHD1
PTP4A1	EPS8L1	TMEM37
MFSD8	APLP2	STARD10
SEC63	HS3ST3B1	GPR126
DONSON	JAM2	hCG_23177
MAML2	RIPK2	TRPM6
AIG1	ARSD	HFE
OSBPL10	NR2F2	FTH1
RPL28	C6orf54	ATP4A
ZNF75D	APPL1	ANTXR2
SSBP4	HMGA2	ANK1
NEO1	ENAH	SOCS4
AMT	LOC221710	GPR161
JAGN1	SH3KBP1	PROC
HSPC157	CAPZB	PLD1
FLJ35409	NUAK2///C11orf17	NFKBIB
TNK2	STEAP2	PLEKHF1
PRKCI	CYP1B1	STX18
BPGM	PTPRE	DENND2C
CCDC75	SYNCRIP	CA3
TOM1L1	ZNF398	CDKL1
AKTIP	RUNX2	CSH2
SIX1	ECHDC1	RNF157
SGK1	MZF1	C20orf54
C2orf34	HIST1H2BC///HIST1H2BI///HIST1H2BE///HIST1H2BF///HIST1H2BG	ZNF22
CDK2	LAMP1	JAM3
C17orf91	LZTFL1	SLC26A4
BBS10	NUS1	TSPAN2
LOC650794	GLI2	DLG1
DLAT	CREM	TMEM92
SMCHD1	SMAD1	TMEM184A
DHCR7	RGS4	PPP2R2C
HPGD	CLCN4	TESC
ECT2	WLS	FRG2
BOLA3	CREBZF	SPR
B4GALT6	TSPAN5	TFEB
RC3H2	CCDC53	SCUBE2
LOC729013	MMP12	ZNF540
SHMT1	GRIA4	PCDHGC3
LOC100287482	LMO4	FOXP1
TPBG	SEPSECS	ACTG1
PTX3	TIGD2	CCL27
SRGAP2	PCDH20	RCOR3
CRIPAK	C3orf38	EXTL1
GLA	PPP6C	P4HA2
SLC9A9	PPM1D	TMEM16K
AGPS	HNRNPA3	NBEA
STUB1	TAGLN2	TAGLN
ZNF625	C6orf72	ARRDC2
WBP11	CKAP2	EPB41L4B
PTPDC1	TP53I3	LOC57228
THNSL1	ARL13B	NAT1
LIMCH1	TRAPPC4	TLE1
TMIE	GPR137C	ILF3
VCAN	KLF6	GPR126
PSMB2	SH3RF1	NRN1L
PDE1A	MAPK8	SPPL2A
LOC286071	LOC283267	FKBP14
NEK2	GLDC	UBC
ROGDI	STK17B	ST6GALNAC2
DNM3	NPTX2	GATA5
HMCN1	AMPH	TNFRSF11B
SNHG12	FBXO22	ITGB5
KIAA0892	RGNEF	TBX6
CCND2	RAD51L1	HIF1A
APOLD1	PPP2R5E	ELMO2
PPT2	NBEA	POLR3D
BCL2L13	DIS3	CLIC4
KIAA0564	CTSA	NTNG1
COL6A2	SLC8A1	SETBP1
DPH5	MOSC2	MT1H
DHCR24	SEMA3C	LOC126147
IGL@	ARMCX3	LATS2
SLBP	NBLA00301	CD74
NSF	EDIL3	CHCHD7
USP51	NCOA3	MT1A
SNRNP48	RBM16	TSPAN31
TFDP2	GTF2E1	DLG1
FKBP1A	FHOD1	CES2
INADL	HIST2H4B///HIST4H4///HIST2H4A///HIST1H4L///HIST1H4E///HIST1H4B///HIST1H4H///HIST1H4C///HIST1H4J///HIST1H4K///HIST1H4F///HIST1H4D///HIST1H4A///HIST1H4I	BTN3A1
TM4SF18	IFIT2	DCBLD1
LY6E	PRRX1	EMP1
MTF2	KIAA1211	PPAP2B
ARMC10	EPOR	CTNND1
UQCRQ	ONECUT2	BDKRB2
APC	C1orf213	AUTS2
FAM198B	HCCS	TCF4
IQCF2	DIMT1L	FYN
SGCG	OSMR	FGFR3
LPIN1	TSGA14	ZNF85
MCM5	ERRFI1	GCN5L2
TXNRD1	PPARG	CCL3L3
COPS8	HOXB8	LEMD3
MTRF1	POLR3C	KIAA1147
C1orf43	NSD1	H1F0
NCRNA00247	OSBPL10	PPM1K
IQCK	PCLO	PVRL2
CADM2	FBXO46	VCL
MKRN1	RGS4	TAGLN2
ASMTL	C2orf49	ASB2
SLC2A3	CORO2A	MYO7A
EDNRA	CD70	CLIP2
GLRX	MIA3	EMP2
OSBPL10	RIMKLB	ELOVL3
ZNF287	ABCD2	SMG1
SETD6	CDC40	GSTCD
USP53	EPB41L4A	LOC389634
HMGB3	UBE4B	TBC1D9
HOXB2	RNF125	DCAKD
MTUS1	SERPINB13	APOO
MAN1B1	AKAP7	CLSTN3
BRP44	COLEC10	MT1H
RPS15A	HPSE	RERG
MMRN2	ABCC4	FLJ31715
FBXL5	RPS15A	ELAVL1
GLIPR1	MYOF	ZNF492
MED28	ZNF426	TCEAL3
DCAF5	ZNF239	STK24
C9orf123	CLDN23	MEIS3
SYT12	MAGI1	BCAS3
ID2B///ID2	MINA	KCTD1
MRAP2	GLI2	PCNXL2
FTCD	EZR	XPO4
RPL15	FAM177A1	SMARCA1
EIF2AK4	PCBP2	ERAP2
SPPL3	FLRT2	UBA1
VCL	EMID2	SORL1
ATRNL1	GAGE8///GAGE12F///GAGE2A///GAGE2D///GAGE12J///GAGE12G///GAGE2B///GAGE2E///GAGE12I///GAGE7///GAGE6///GAGE5///GAGE4///GAGE3///GAGE2C///GAGE1	ZBTB39
C15orf27	ZFHX3	KCNH6
KERA	NUF2	CLN5
PDGFC	MAVS	ERMAP
OCLN	TBC1D8B	HIST1H4A
MLH3	SDHAP2///RBPMS	H1FOO
PARD3	ANKRD10	CD248
LOC440926///H3F3B///H3F3A	KLF6	IL6R
IDUA	TRIM36	GAD2
SLC44A1	CDKN2B	SHF
TPI1	PEX7	CBR4
PDE4A	UBR3	CACNG7
EXT2	FSD1L	MGC24039
ALDOA	EPHA3	RHBDL2
UTS2D	FXYD5	DNTTIP2
TGFB2	NLN	GPD1L
GSTM4	CHST4	TCEAL6
ZNF835	DTNBP1	PIR
TMCC1	SBNO1	EPB41
INA	DIAPH1	NAALAD2
PFN1	ST3GAL1	TLE3
DKFZP434H168	SBK1	LOC550643
RGS10	C18orf50	CD36
KLF6	SFRS12IP1	PARS2
SLC2A13	ZNF254	CXCL10
TRPC1	C1orf63	TEX11
CEP78	CPE	DAAM2
ZMAT1	FAM201A	KCTD16
ITPRIPL2	ZFHX3	PDLIM7
LCA5	RNASE4	C3orf14
IL17RD	SLC25A21	SV2A
GSTA4	MED28	ATPAF1
FUT11	C2orf65	PDK4
ITGB5	DTNBP1	OLFML1
TUBA1B	IGF1R	KIAA1257
MBNL1	FAM117B	CELSR1
SACS	TMCO1	B2M
FAM154B	ARF6	DNAJC17
MTCP1	C3orf38	SIX1
LIMA1	IRS2	ZNF521
MKLN1	YY1	C3orf18
PDCD2	IL13RA1	XAF1
PEX3	LOC375010	TBC1D2B
PDZK1	RNF123	DNM1
GUCA1B	WLS	NAT11
PRNP	PIK3R1	EBF1
DYNC1I2	FRMD4A	NPAS2
RPL13A	CKB	GTPBP5
PSME2	ATG2B	GTPBP5
PHF15	TIFA	TFPI2
MLF1IP	CFL2	SOST
TMEM128	SDCBP	MPP1
UQCRC1	SIP1	AQP3
CHMP4C	KCNT2	LGI1
PFKFB4	FDX1	ELAVL3
RALGPS2	WBP4	KITLG
BACE1AS	GNAL	RNF41
SEZ6L	EMP1	EIF2C2
VCP	PHF11	ZMYM2
HOXC13	AMMECR1	PRKAR1B
HIVEP3	PSPH	ARSI
CHMP2B	ABT1	TTLL4
MECP2	FZD8	NUDT18
ALCAM	ABHD13	FUCA1
HAVCR2	BMPR2	PLP2
CELF1	CEACAM1	SIRT1
MYEF2	SOCS6	KITLG
SLC4A8	TMEM126B	KIAA0101
MCF2	APLP2	NMB
LOC339260	DKFZP564C152	POLR3G
KIAA1530	EZR	UBA1
LAMP3	TCEB3	MGC16385
NDUFV1	USP15	CABP1
TIMM9	UBR3	TLE3
PUS7L	ELAVL1	C7orf41
LOC100128495///RPL21P68///LRRC16A	PDLIM7	MEGF8
ILF3	TSFM	CD97
ADO	IPO9	UTS2D
SPC24	TTI1	ZMYND10
PI4K2B	GPR160	PCDHB2
HNRNPL	SVIP	TMEM64
LMO2	DLEU2	STRA6
EVC	HOXB13	MTPN
TLE4	VWCE	DKFZP564O0823
AGPS	CXorf22	DHRS13
CYLD	MYH9	CASP4
LAMP2	EIF4B	ATP10A
LRRC8B	NDRG4	MPHOSPH6
SRP14	PTN	SLC9A7
FLJ27352	HERC6	PCDHB10
CYP39A1	ARG2	RFC3
DGCR14	EPPK1	HOXC4
PLXDC1	ATP2B1	C12orf31
DRAM2	FBLIM1	DUSP18
FGF18	FBXL7	HECW2
LOC100133811///LOC100133661///ZNF749///RNASE2///HLA-DRB5///HLA-DRB4///HLA-DRB3///HLA-DRB2///HLA-DRB1	ZNF654	FGF11
PDK3	SERPINB2	KIFC3
CORO1A	TRPM7	SLC27A3
MGAT4A	HSPA1B///HSPA1A	SEMA3G
SDHAP1	PHC1	ABCA1
CAT	ACVR2B	GOLGA1
FECH	ABCA1	HDAC4
TBC1D24	CDH11	RHOV
B2M	EPM2A	MAN2B2
NFKBIZ	TGFB2	ZXDC
ZNF84	PSMC2	FDX1
COL1A2	LOC100287163	COL6A1
C14orf50	GNAL	SHMT2
QDPR	CA5BP	APOBEC3B
TOP2A	CARS2	PCDHB2
P2RX4	LOC285735	ZDHHC23
C2orf79	TBCE	COTL1
TREM2	PRNP	MLSTD1
TTC39C	MTHFD1L	ARNTL2
BMP8A	ADCY1	CCDC4
CNNM1	GLYR1	AHNAK2
E2F5	NDUFB4	CSRP2
SNRNP48	GATA5	ZNF114
NDUFB8	ASPH	LOC201725
ATP5J2	EPT1	IL2RB
CAST	HOXC4	SLC4A9
DPH5	ABCD3	ZNF99
GBF1	ABCC5	FAM63B
RFESD	40977	TMEM9B
PABPC1L	DIS3	FOXA1
DNMT3B	RABGAP1L	FGF1
USE1	SASH1	COPS7A
IL15	DDX10	BAG2
C1S	FAM190B	CFTR
ARHGAP5	RAB11FIP4	CYP2S1
RAD18	SEC63	RFFL
C1S	PLAC8	PPP1R12B
TNS4	C4orf49	AMOTL1
IL11RA	ITCH	SYCP2
PSMC4	SFT2D1	NPAL2
PACRGL	ERI1	COL5A1
NDUFS7	ZC3H13	TMSL8
CYB5R3	ZNF783	C7orf20
GNG2	ZNF770	LOC130576
RQCD1	CORIN	TCIRG1
LOC728769	FXYD5	TMEM50B
FN1	WDR37	CLCN4
HNRNPA3	FLJ37798	FAM19A5
TRIB3	PGAP1	NLRC5
PEBP1	CNPY3	RBPMS
SLC25A27	NBEA	TGFBR2
ZNF783	ALAD	ADORA2A
GNRH2	ACTA2	A4GALT
LSM14A	CALR	CCDC93
RAB43///ISY1	C19orf33	IFIT3
TRPC6	HS2ST1	GMCL1
TRIB3	SET	ITGA6
CHML	PTN	MEGF9
MED28	CTSK	UGT2B17
CHID1	SPATA18	SNAI2
ARMC10	ZBTB24	ZNF644
SLC7A1	FUT4	C11orf35
DACT1	HES1	MTMR4
RHOB	IDH1	ZNF578
GLCCI1	NLGN4X	TFG
RGS5	BCAP29	XAF1
VCAN	KPNA3	AVIL
SMCHD1	ZNF827	SMPDL3A
C10orf103	ZNF350	PMFBP1
CAMK2D	CLIP1	CYR61
FAM53A	RALYL	ABAT
PDE9A	EXT1	STEAP3
SMPD1	TRIM38	ANKRD20A3
IGF2R	KCTD16	P4HA3
C13orf16	DNAJC22	SNX16
SLC6A8	TSLP	TAGLN
CHURC1	PSMB1	FHL1
FKTN	STK33	HBA2
HOXD11	C19orf63	SLC22A18
TPM2	DCAF5	AHSG
TMEM68	C7orf47	CTNND1
IFI30	PRDM1	C1orf108
DNASE1L1	MXD1	GATM
NQO1	IPO5	CYR61
RSL24D1	CARD8	CLIC4
FGF18	FOXN3	BFAR
TPM2	PRKACB	FSD2
CCNB1	BUB3	SLC16A2
NLRP1	GSTO2	FAM83H
TCF4	COL5A2	KIAA1822L
MAEA	DUSP2	SLC35F3
SLC37A4	NCOA3	C10orf83
ELMO1	MAP7	JMJD1C
TUBB2A	ZNF20	UFM1
MFSD4	SLC7A2	SLC35A3
SLC25A21	NEDD4L	CD274
TMEM168	KRT18	HSPA2
ABCC4	ANTXR1	ATPAF1
ITGAL	DSC2	TMEM120A
GPX1	ZNF585A	P2RY6
TUBA1B	RIN3	CD99
CREB3L2	ZNF354A	MT1B
GSG2	TSPAN1	MMD
DSTN	EBNA1BP2	USE1
CDC42	FNIP2	C8orf73
PSMB9	CLCN4	FAM48A
PRSS16	CLU	FNDC5
ITGA2	KCNH2	HKDC1
CCDC47	DIMT1L	C6orf81
DNAL1	STK24	ERMAP
SBNO1	HIC2	C1QL1
MVD	LOC221710	SOBP
CD36	RNF125	ANKRD6
BTF3L4	CLGN	TP53INP2
SNTB1	SOD2	CCDC115
ADAMTS2	ZNF672	SLC1A1
FLRT2	KLC1	CCDC115
ATP5G2	CAMTA2	ZNF610
MYC	CLN5	MXD4
IL20RB	PTCD2	MAP2K3
HGF	NUP133	PCDH7
LMOD1	CLN5	GM2A
CCDC75	LOC100288939	PAQR5
ANKRD46	ARHGAP18	ARHGEF19
LATS2	CREM	CASP4
MCAM	ACTR6	ULBP2
TFF2	SEC63	C1orf105
ZBTB44	MAP3K9	PIK3CA
PRPH	CEACAM1	ADNP2
MYCNOS	SULF2	MAPK8IP2
LOC399904	FAM134B	GLYATL1
API5	NUDT6	SH3GLB1
MCOLN2	PYGB	EIF3F
PGD	KLF8	SLC3A1
GSTP1	OSR2	RHCG
PRR5-ARHGAP8///PRR5///ARHGAP8	CSNK2A1P///CSNK2A1	TEX261
HARS	ZNF672	PLCL2
LPPR4	MTMR11	AIFM2
ARRDC4	MTMR6	FMOD
PFKL	PPAP2B	CXCL1
RAP2B	PRPH2	JARID1B
PRMT6	KISS1R	FGF5
LUC7L	RBM6	C1orf190
CDCA2	ANKRD10	FAM19A4
FAM127A	LOC729887	TRIM21
FOXA1	ATP10A	CA13
CASP1	CTNND1	PYGM
TCEA1	ZDHHC2	PPP4R2
TRO	SPG7	SERINC2
DLG2	RNASEH2B	C10orf137
HSP90AA1	CYTSB	SLC1A1
EIF2B1	TM9SF3	CHRD
RSL24D1	FAM27C///FAM27A	GNPTAB
GSN	SLC7A11	C9orf3
ITPR2	FAM134B	TEX261
CRBN	NCRNA00205	RUNX3
SUCLA2	PYGO1	C12orf57
NDUFB3	INHBE	LRFN5
HSPC159	PCID2	FOXN3
SAMD14	PTOV1	KIAA0265
RGMB	DIMT1L	NPAL3
FCGR2C	C17orf63	LEFTY1
ING1	C6orf1	LIG1
CYCSP44	MBD5	TMEM87B
PTPDC1	SSR1	HADHB
POLR2G	RAB7L1	AHNAK
FEN1	DIS3	PLSCR3
CLNK	ANXA2	RCAN1
CTSB	SLC35F2	CANT1
TIMELESS	CLN5	FBXO32
DCN	GDAP1	SLC16A14
PCDH7	HMGN5	PNMA1
CCNY	PTTG3P	ACPL2
AFTPH	NRIP1	RNF14
ALS2CR8	DMD	ITGB3
TRPS1	FERMT2	GNB4
SOX4	SNRPN	STIM1
PDGFD	DDX26B	AFF1
YPEL5	C4orf36	COL23A1
CHRNA5	CAMK2D	CD24
NR6A1	ODF2	HS6ST2
RPL13	ISOC2	P4HA2
LOC388789	HEXIM2	DIAPH3
NUSAP1	LYRM5	C3orf44
EIF4A1	TXNDC9	FOXA1
ATP6V1D	SMPX	KIAA1462
SORL1	NUS1	FUT8
BCL3	ZDHHC21	HIST1H1D
WLS	DOCK5	PARD3B
HMGN5	HSPA1B///HSPA1A	FABP5
NPM1	TRAPPC4	SLC44A1
MCM3APAS	EFCAB2	ANKRD45
TNIP2	ATP5SL	PLXND1
ZSWIM7	LAMC2	COL5A2
RAB31	RASSF1	EPB41L1
LPCAT3	EMILIN3	SPOCK2
RNF170	UPF3A	CALB1
SLC12A4	GREM2	MVP
TYMS	SMAD1	UTRN
OSTF1	TRIM2	DYSF
KIF2C	APLP2	C6orf168
METTL4	SOCS3	FAM115A
ANXA2	ETFDH	ZFHX3
FLJ39632	NDUFB2	FSCN1
INTS6	MT2A	GPRC5B
KANK1	ZBTB2	NIT2
IFIH1	WDR78	ZNF197
AGFG1	ZNF107	DERL3
RHBDL3	DAAM1	CLDN16
WDR76	ZFPM2	PIK3AP1
MOGAT3	FXR1	MGC16385
PACSIN2	ITGA6	NADSYN1
ZNF568	LOC286437	PITRM1
ZSWIM2	IFIT2	MOCS1
PDHX	LMCD1	FBXL2
CDS1	POU2F1	ZNF433
ASAH1	CLASP2	ELL3
MDGA2	COPG2IT1	ITGA2
RPL13	CCDC85A	LOC554175
TBC1D22A	TPP2	ACTL8
TIMM17A	RGNEF	APOL6
LLPH	ENPP1	SRF
HS6ST3	ACAT1	CROT
C21orf45	PLCG2	ZNF313
OXCT1	PACRG	PRKCZ
LIMD1	HMGB1	SCAPER
PRMT3	FNIP2	NELL1
SEC24A	ATF3	CMBL
COPB2	GAGE12D///GAGE12F///GAGE2A///GAGE12H///GAGE12E///GAGE12B///GAGE12C///GAGE12G///GAGE2B///GAGE2E///GAGE12I///GAGE7///GAGE6///GAGE5///GAGE4///GAGE2C	GPER
VPS45	MFSD6	PLS1
PEX10	UEVLD	MMEL1
DHRS7	ZNF204P	CD55
FMO6P	TM4SF18	ZNF253
FAS	ROBO1	HSD3B7
NR3C1	KIF21A	TESK2
LOC642852	NTS	PARS2
DIDO1	IPO5	EMX1
SNHG5	CA13	TSPYL2
LOC728554///THOC3	IPO11	PBEF1
TRIM31	TRERF1	CSF2RA
PTPN2	NDC80	MARCH2
DCN	CCDC104	CPNE3
MRPS15	TIMP1	POLR2E
FGFRL1	MAP4	CUL5
LOC650392	POC1B///GALNT4	CYBASC3
SLC39A8	SNX7	FAAH
MRPS15	MT1X	RFFL
LTF	NPNT	MYT1
ATAD2	SNAI2	TEX28
LOC400236	OAZ2	EGR2
TNRC6C	TLE4	CYBRD1
TMPRSS15	SERINC2///SEL1L3	FGFBP3
SSFA2	MYO3B	RP4-691N24.1
DEF8	CNOT7	RNF144A
PMP22	LEPROT///LEPR	PTRH2
EXOC5	NLN	WBP2
FGF21	JAK1	GSTA4
PRDX4	RASL11B	KREMEN1
ZNF260	SAR1B	RBPMS
C1orf115	SFRS12IP1	C1orf217
RTN2	PLAU	VCL
CD3EAP	ARAP2	CCDC132
NOMO3///NOMO2///NOMO1	TBC1D8	FKBP7
RPS6KA5	MYO6	PTK6
EHD1	RNFT2	BCAT1
PDZK1P1	SASH1	ETV7
PIGM	NRXN1	AP3S1
PPARG	PLA2G16	LOC391356
SYNCRIP	SYNM	CATSPER3
MAN1B1	RTN4R	MYCBPAP
SRSF2IP	TM4SF18	GPD1L
FGF13	BBX	AADAC
FTL	KCNJ18///LOC100131509///KCNJ12	RIMS2
CYB5B	IMPAD1	KCNG3
CDCA5	CHCHD7	STOM
HLA-E	CXorf40A	FGF1
C12orf29	AP4E1	CHM
SMARCAL1	LPL	RASGRP2
FOXM1	C6orf182	SEPT5
RRP15	RSAD2	COQ10A
CLEC1B	FGF5	HEATR6
LOC148987	EXOC6	NTN1
MRPS28	NEO1	CXCR4
RBM11	PSG9	RHOH
LOC148189	BCAT2	RBMS1
DSG2	MYCBP2	ATP1B1
SDHB	MED10	LRPAP1
MED28	FGFR2	COTL1
SPAG5	CA14	LRRC1
GFM1	MXD4	PBEF1
TLK2	ZNF367	TYW1
SLC35B3	WWC2	MCOLN3
PPP1R9A	SIGIRR	ZNF287
THOC2	C9orf95	WARS
DDX24	TRAK2	ROBO3
SLC41A3	DGKA	NPAS2
ALAS1	SEMA6D	IL13RA2
NUB1	PBX1	MTPN
DMRT1	ANKRD10	SRI
CLDN23	CNDP2	C1orf108
EPHA2	TSPYL4	NRP1
MAG	HSD3B7	GMCL1
PPFIA2	SFN	NFATC2
TMEM129	HYI	STEAP3
PPIG	TSPAN8	SLC25A21
RPS11	POLR3C	PLAU
ECHS1	PLAA	APOL6
STAMBP	TPP2	UGCGL2
DDX19A	RGS4	MSH5
TPP1	SEMA6A	CADM1
RINT1	ZNF561	C11orf58
LRRN3	CLP1	NBN
HMGB3L1	PKIA	POLH
EPS8	GPR124	DKK3
LGTN	ETFDH	ACAA2
CCNB1IP1	TRIOBP	ITPR1
RPL13	SYBU	GREM2
CYB561D2	EDNRA	TBXA2R
ZNRF2	MOSC2	NME5
ABHD2	STX7	EDEM2
GGA2	ADRBK2	MPP2
RBX1	GRB2	C20orf112
HNRNPR	SWAP70	AHCY
MAP7D3	PL-5283	TXNDC13
SUB1	C9orf21	UBE2E1
TFAM	ZNF626	C20orf108
LGR4	PELI1	COTL1
LARS2	SEC62	WDR35
LOC643072	TPM1	JAG1
AIG1	TCF4	EPS8
STUB1	IDH1	HSF2BP
PPP1R7	FRMD4A	RNF212
GYG1	GALNT7	SLC6A8
OR10J1	MYL7	FTHL17
HPS3	LQK1	LLGL2
ZNF12	CHD7	C6orf159
CRBN	GLIS2	ZMYM5
MLLT11	ANKRD28	FAHD2A
LOC283070	EFEMP1	ZNF514
AGPAT5	IL1R1	GOLGA1
PARP3	AGPAT9	DHRS13
CADM2	GCLM	WDR21A
CENPI	EPB41L2	SLC23A3
UQCRC2	MTHFD2L	RNF157
GPR161	ASXL1	PLXND1
LUM	CD47	SCARA3
PGLS	SMARCA2	HIF3A
CDKN2B	SIGIRR	MTNR1A
FNTA	C18orf54	DUSP9
ZFP112	ITPR3	ARHGEF4
ESPL1	TM9SF2	CCDC93
C3orf55	PCGF5	DOT1L
TLL1	ZSWIM7	NEK11
MGC9913	DZIP1	AQP3
C12orf48	MED23	DPYSL3
CYFIP2	UBE2R2	DYNC1I1
FAM54A	APLP2	ZNF20
CNN3P1///LOC285780	UNC13C	PDP2
CABLES1	SETD4	GADD45G
ID2	EPOR	WDR91
PRKDC	RGS1	MT1G
SPINT1	OSTM1	TMEPAI
CNPY2	HGSNAT	NT5DC3
CABLES1	ANK1	KLF8
HADH	MFSD8	RIT2
AKAP12	PLA2G12A	ALDH1A2
NEFL	EDNRA	DENND2C
SQLE	VEGFC	BCL10
KIAA1147	ATP8B2	ENY2
SNRPD3	TRIM38	MGC15523
FAM46A	FDXR	ALOX15B
TMC4	AATF	DENND2A
RPL23	AK3L2///AK4	ZNF710
TACSTD2	GIN1	SIX4
SOD1	NVL	PCDHB15
MED13	CDC16	PSMB8
SPAG6	CD164	DPYSL3
CCNF	SFRP1	ACTR5
ASCC3	CDK6	CRELD2
C10orf93	SEMA6A	HFE
RCAN1	HOXB2	CAV1
PDSS1	CDK17	CDC25A
[truncated: 6,465 more rows]
